# Supplementary material for: Construction of a Stable Lanthanide Metal-Organic Framework as a Luminescent Probe for Rapid Naked-Eye Recognition of Fe3+ and Acetone
Source: Molecules. 2021 Mar 18;26(6):1695. doi: 10.3390/molecules26061695 (PMC8003027; doi:10.3390/molecules26061695)
Supplement: Supplementary file 1 [file molecules-26-01695-s001.zip]

Archive with 6 entries (4 files):
- molecules-1124799-supplementary/
- molecules-1124799-supplementary/manuscript-supplementary-revised/
- molecules-1124799-supplementary/manuscript-supplementary-revised/checkcif.pdf
- molecules-1124799-supplementary/manuscript-supplementary-revised/explanation for check cif.docx
- molecules-1124799-supplementary/manuscript-supplementary-revised/molecules-1124799-revised-supplementary.doc
- molecules-1124799-supplementary/manuscript-supplementary-revised/Sturcture 1-4.cif
