# Supplementary material for: Construction of a Stable Lanthanide Metal-Organic Framework as a Luminescent Probe for Rapid Naked-Eye Recognition of Fe3+ and Acetone
Source: Molecules. 2021 Mar 18;26(6):1695. doi: 10.3390/molecules26061695 (PMC8003027; doi:10.3390/molecules26061695)
Supplement: Supplementary file 1 [file molecules-26-01695-s001.zip › molecules-1124799-supplementary/manuscript-supplementary-revised/Sturcture 1-4.cif]

data_1
_audit_creation_date              2020-11-02
_audit_creation_method
;
Olex2 1.2
(compiled 2017.03.28 svn.r3405 for OlexSys, GUI svn.r5335)
;
_shelx_SHELXL_version_number      '2016/6'
_publ_contact_author_address      ?
_publ_contact_author_email        ?
_publ_contact_author_id_orcid     ?
_publ_contact_author_name         ''
_publ_contact_author_phone        ?
_publ_section_references
;
Dolomanov, O.V., Bourhis, L.J., Gildea, R.J, Howard, J.A.K. & Puschmann, H.
 (2009), J. Appl. Cryst. 42, 339-341.

Sheldrick, G.M. (2015). Acta Cryst. C71, 3-8.
;
_chemical_name_common             ?
_chemical_name_systematic         ?
_chemical_formula_moiety          'C14 H6 Eu N2 O8'
_chemical_formula_sum             'C14 H6 Eu N2 O8'
_chemical_formula_weight          482.17
_chemical_melting_point           ?
_chemical_oxdiff_formula          'Eu C H O N'
loop_
  _atom_type_symbol
  _atom_type_description
  _atom_type_scat_dispersion_real
  _atom_type_scat_dispersion_imag
  _atom_type_scat_source
 'C' 'C' 0.0181 0.0091 'International Tables Vol C Tables 4.2.6.8 and 6.1.1.4'
 'H' 'H' 0.0000 0.0000 'International Tables Vol C Tables 4.2.6.8 and 6.1.1.4'
 'Eu' 'Eu' -8.9294 11.1857
 'International Tables Vol C Tables 4.2.6.8 and 6.1.1.4'
 'N' 'N' 0.0311 0.0180 'International Tables Vol C Tables 4.2.6.8 and 6.1.1.4'
 'O' 'O' 0.0492 0.0322 'International Tables Vol C Tables 4.2.6.8 and 6.1.1.4'

_shelx_space_group_comment
;
The symmetry employed for this shelxl refinement is uniquely defined
by the following loop, which should always be used as a source of
symmetry information in preference to the above space-group names.
They are only intended as comments.
;
_space_group_crystal_system       'monoclinic'
_space_group_IT_number            14
_space_group_name_H-M_alt         'P 1 21/c 1'
_space_group_name_Hall            '-P 2ybc'
loop_
  _space_group_symop_operation_xyz
 'x, y, z'
 '-x, y+1/2, -z+1/2'
 '-x, -y, -z'
 'x, -y-1/2, z-1/2'

_cell_length_a                    9.1791(2)
_cell_length_b                    10.1636(3)
_cell_length_c                    21.7390(5)
_cell_angle_alpha                 90
_cell_angle_beta                  99.829(2)
_cell_angle_gamma                 90
_cell_volume                      1998.32(9)
_cell_formula_units_Z             4
_cell_measurement_reflns_used     4421
_cell_measurement_temperature     292.1(2)
_cell_measurement_theta_max       73.3010
_cell_measurement_theta_min       4.7880
_shelx_estimated_absorpt_T_max    ?
_shelx_estimated_absorpt_T_min    ?
_exptl_absorpt_coefficient_mu     22.827
_exptl_absorpt_correction_T_max   1.00000
_exptl_absorpt_correction_T_min   0.16111
_exptl_absorpt_correction_type    multi-scan
_exptl_absorpt_process_details
;
CrysAlisPro 1.171.39.46 (Rigaku Oxford Diffraction, 2018)
Empirical absorption correction using spherical harmonics,
 implemented in SCALE3 ABSPACK scaling algorithm.
;
_exptl_absorpt_special_details    ?
_exptl_crystal_colour             'clear light colourless'
_exptl_crystal_colour_lustre      clear
_exptl_crystal_colour_modifier    light
_exptl_crystal_colour_primary     colourless
_exptl_crystal_density_diffrn     1.603
_exptl_crystal_density_meas       ?
_exptl_crystal_density_method     ?
_exptl_crystal_description        block
_exptl_crystal_F_000              924
_exptl_crystal_size_max           0.05
_exptl_crystal_size_mid           0.05
_exptl_crystal_size_min           0.03
_exptl_transmission_factor_max    ?
_exptl_transmission_factor_min    ?
_diffrn_reflns_av_R_equivalents   0.0281
_diffrn_reflns_av_unetI/netI      0.0350
_diffrn_reflns_Laue_measured_fraction_full 0.993
_diffrn_reflns_Laue_measured_fraction_max 0.967
_diffrn_reflns_limit_h_max        10
_diffrn_reflns_limit_h_min        -11
_diffrn_reflns_limit_k_max        10
_diffrn_reflns_limit_k_min        -12
_diffrn_reflns_limit_l_max        18
_diffrn_reflns_limit_l_min        -26
_diffrn_reflns_number             7630
_diffrn_reflns_point_group_measured_fraction_full 0.993
_diffrn_reflns_point_group_measured_fraction_max 0.967
_diffrn_reflns_theta_full         67.684
_diffrn_reflns_theta_max          73.246
_diffrn_reflns_theta_min          4.128
_diffrn_ambient_environment       air
_diffrn_ambient_temperature       292.1(2)
_diffrn_detector                  'CCD plate'
_diffrn_detector_area_resol_mean  10.5594
_diffrn_detector_type             Atlas
_diffrn_measured_fraction_theta_full 0.993
_diffrn_measured_fraction_theta_max 0.967
_diffrn_measurement_details
;
List of Runs (angles in degrees, time in seconds):

  # Type    Start    End  Width  t~exp~   \w     \q     \k     \f   Frames
--------------------------------------------------------------------------
  1  \w    -82.00  -2.00   1.00    1.00    --  -41.20 125.00 150.00   80
  2  \w   -114.00 -17.00   1.00    1.00    --  -41.20 -38.00-150.00   97
  3  \w     24.00  64.00   1.00    1.00    --   41.20-125.00 150.00   40
  4  \w     36.00  64.00   1.00    1.00    --   41.20-125.00  60.00   28
  5  \w     79.00 172.00   1.00    1.00    --  105.23  30.00 -90.00   93
  6  \w    142.00 170.00   1.00    1.00    --  105.23  45.00 150.00   28
  7  \w    123.00 161.00   1.00    1.00    --  105.23 125.00  30.00   38
  8  \w     83.00 129.00   1.00    1.00    --  105.23  45.00 150.00   46
  9  \w     96.00 125.00   1.00    1.00    --  105.23  45.00-180.00   29
 10  \w    139.00 168.00   1.00    1.00    --  105.23  45.00-180.00   29
 11  \w     64.00 130.00   1.00    1.00    --  105.23 -30.00-150.00   66
 12  \w     44.00 126.00   1.00    1.00    --  105.23 -61.00   0.00   82
;
_diffrn_measurement_device        'four-circle diffractometer'
_diffrn_measurement_device_type   'SuperNova, Dual, Cu at home/near, Atlas'
_diffrn_measurement_method        '\w scans'
_diffrn_orient_matrix_type
'CrysAlisPro convention (1999,Acta A55,543-557)'
_diffrn_orient_matrix_UB_11       -0.1259942000
_diffrn_orient_matrix_UB_12       -0.0233611000
_diffrn_orient_matrix_UB_13       -0.0555009000
_diffrn_orient_matrix_UB_21       0.0719065000
_diffrn_orient_matrix_UB_22       0.0988747000
_diffrn_orient_matrix_UB_23       -0.0394425000
_diffrn_orient_matrix_UB_31       0.0890593000
_diffrn_orient_matrix_UB_32       -0.1125543000
_diffrn_orient_matrix_UB_33       -0.0232285000
_diffrn_radiation_monochromator   mirror
_diffrn_radiation_probe           x-ray
_diffrn_radiation_type            CuK\a
_diffrn_radiation_wavelength      1.54184
_diffrn_source                    'micro-focus sealed X-ray tube'
_diffrn_source_type               'SuperNova (Cu) X-ray Source'
_reflns_Friedel_coverage          0.000
_reflns_Friedel_fraction_full     .
_reflns_Friedel_fraction_max      .
_reflns_number_gt                 3419
_reflns_number_total              3876
_reflns_odcompleteness_completeness 99.74
_reflns_odcompleteness_iscentric  1
_reflns_odcompleteness_theta      66.97
_reflns_special_details
;
 Reflections were merged by SHELXL according to the crystal
 class for the calculation of statistics and refinement.
 
 Structure factors included contributions from the .fab file.
 
 _reflns_Friedel_fraction is defined as the number of unique
 Friedel pairs measured divided by the number that would be
 possible theoretically, ignoring centric projections and
 systematic absences.
;
_reflns_threshold_expression      'I > 2\s(I)'
_computing_cell_refinement        'CrysAlisPro 1.171.39.46 (Rigaku OD, 2018)'
_computing_data_collection        'CrysAlisPro 1.171.39.46 (Rigaku OD, 2018)'
_computing_data_reduction         'CrysAlisPro 1.171.39.46 (Rigaku OD, 2018)'
_computing_molecular_graphics     'Olex2 (Dolomanov et al., 2009)'
_computing_publication_material   'Olex2 (Dolomanov et al., 2009)'
_computing_structure_refinement   'ShelXL (Sheldrick, 2015)'
_computing_structure_solution     ?
_refine_diff_density_max          0.901
_refine_diff_density_min          -0.812
_refine_diff_density_rms          0.105
_refine_ls_extinction_coef        .
_refine_ls_extinction_method      none
_refine_ls_goodness_of_fit_ref    1.082
_refine_ls_hydrogen_treatment     constr
_refine_ls_matrix_type            full
_refine_ls_number_parameters      226
_refine_ls_number_reflns          3876
_refine_ls_number_restraints      0
_refine_ls_R_factor_all           0.0344
_refine_ls_R_factor_gt            0.0311
_refine_ls_restrained_S_all       1.082
_refine_ls_shift/su_max           0.002
_refine_ls_shift/su_mean          0.000
_refine_ls_structure_factor_coef  Fsqd
_refine_ls_weighting_details
'w=1/[\s^2^(Fo^2^)+(0.0477P)^2^+0.8352P] where P=(Fo^2^+2Fc^2^)/3'
_refine_ls_weighting_scheme       calc
_refine_ls_wR_factor_gt           0.0821
_refine_ls_wR_factor_ref          0.0849
_refine_special_details           ?
_olex2_refinement_description
;
1. Fixed Uiso
 At 1.2 times of:
  All C(H) groups, All C(H,H) groups
2.a Secondary CH2 refined with riding coordinates:
 C6(H6A,H6B)
2.b Aromatic/amide H refined with riding coordinates:
 C11(H11), C14(H14), C8(H8), C3(H3)
;
_atom_sites_solution_hydrogens    geom
_atom_sites_solution_primary      ?
_atom_sites_solution_secondary    ?
loop_
  _atom_site_label
  _atom_site_type_symbol
  _atom_site_fract_x
  _atom_site_fract_y
  _atom_site_fract_z
  _atom_site_U_iso_or_equiv
  _atom_site_adp_type
  _atom_site_occupancy
  _atom_site_site_symmetry_order
  _atom_site_calc_flag
  _atom_site_refinement_flags_posn
  _atom_site_refinement_flags_adp
  _atom_site_refinement_flags_occupancy
  _atom_site_disorder_assembly
  _atom_site_disorder_group
 Eu1 Eu 1.11703(2) 0.87334(2) 0.56009(2) 0.01409(9) Uani 1 1 d . . . . .
 O4 O 0.1679(3) 0.8581(3) 0.45642(12) 0.0251(6) Uani 1 1 d . . . . .
 O6 O 0.8907(3) 0.3622(3) 0.46273(14) 0.0245(6) Uani 1 1 d . . . . .
 O1 O 0.0559(3) 0.7460(3) 0.15003(11) 0.0293(6) Uani 1 1 d . . . . .
 O8 O 0.6972(3) 0.9634(3) 0.44042(12) 0.0261(6) Uani 1 1 d . . . . .
 O2 O 0.2393(3) 0.6076(3) 0.17320(12) 0.0255(6) Uani 1 1 d . . . . .
 O5 O 0.6772(3) 0.2720(3) 0.42386(13) 0.0275(6) Uani 1 1 d . . . . .
 O3 O 0.0047(4) 0.9677(3) 0.38741(12) 0.0362(8) Uani 1 1 d . . . . .
 O7 O 0.8863(3) 0.8680(3) 0.49955(15) 0.0313(7) Uani 1 1 d . . . . .
 N2 N 0.2194(3) 0.6905(3) 0.35453(13) 0.0210(6) Uani 1 1 d . . . . .
 N1 N 0.2334(4) 0.6399(3) 0.29874(15) 0.0244(7) Uani 1 1 d . . . . .
 C1 C 0.1518(4) 0.6886(4) 0.18964(16) 0.0209(7) Uani 1 1 d . . . . .
 C13 C 0.7567(4) 0.8633(4) 0.46709(18) 0.0217(8) Uani 1 1 d . . . . .
 C11 C 0.7541(5) 0.6173(4) 0.46008(18) 0.0234(8) Uani 1 1 d . . . . .
 H11 H 0.856131 0.616225 0.472641 0.028 Uiso 1 1 calc R . . . .
 C4 C 0.1396(4) 0.8036(4) 0.34898(17) 0.0233(8) Uani 1 1 d . . . . .
 C10 C 0.7547(4) 0.3725(4) 0.44298(16) 0.0188(8) Uani 1 1 d . . . . .
 C6 C 0.2770(4) 0.6140(4) 0.41014(17) 0.0211(8) Uani 1 1 d . . . . .
 H6A H 0.246028 0.523090 0.403486 0.025 Uiso 1 1 calc R . . . .
 H6B H 0.235564 0.647480 0.445205 0.025 Uiso 1 1 calc R . . . .
 C5 C 0.1015(5) 0.8814(4) 0.40267(17) 0.0212(8) Uani 1 1 d . . . . .
 C2 C 0.1591(4) 0.7206(4) 0.25646(16) 0.0234(8) Uani 1 1 d . . . . .
 C9 C 0.6774(4) 0.5013(4) 0.44329(16) 0.0209(8) Uani 1 1 d . . . . .
 C14 C 0.5209(4) 0.7344(4) 0.44083(16) 0.0224(8) Uani 1 1 d . . . . .
 H14 H 0.468976 0.813216 0.439726 0.027 Uiso 1 1 calc R . . . .
 C8 C 0.5230(4) 0.5025(4) 0.42636(17) 0.0240(8) Uani 1 1 d . . . . .
 H8 H 0.472501 0.424378 0.415364 0.029 Uiso 1 1 calc R . . . .
 C7 C 0.4454(4) 0.6195(4) 0.42593(17) 0.0202(8) Uani 1 1 d . . . . .
 C12 C 0.6762(4) 0.7351(4) 0.45784(17) 0.0220(8) Uani 1 1 d . . . . .
 C3 C 0.0980(5) 0.8246(4) 0.28587(17) 0.0286(9) Uani 1 1 d . . . . .
 H3 H 0.041059 0.893641 0.266687 0.034 Uiso 1 1 calc R . . . .

loop_
  _atom_site_aniso_label
  _atom_site_aniso_U_11
  _atom_site_aniso_U_22
  _atom_site_aniso_U_33
  _atom_site_aniso_U_23
  _atom_site_aniso_U_13
  _atom_site_aniso_U_12
 Eu1 0.01986(13) 0.01258(14) 0.00979(12) 0.00019(7) 0.00239(8) 0.00431(8)
 O4 0.0356(15) 0.0250(15) 0.0147(12) -0.0017(10) 0.0042(11) 0.0070(12)
 O6 0.0252(14) 0.0201(15) 0.0272(14) -0.0025(11) 0.0018(11) 0.0072(11)
 O1 0.0353(15) 0.0382(17) 0.0142(12) -0.0005(12) 0.0038(11) 0.0065(13)
 O8 0.0313(14) 0.0171(14) 0.0289(14) 0.0024(11) 0.0019(11) 0.0000(12)
 O2 0.0305(14) 0.0323(16) 0.0143(12) -0.0054(11) 0.0054(10) 0.0055(12)
 O5 0.0257(14) 0.0221(15) 0.0328(14) -0.0039(12) -0.0001(11) 0.0041(11)
 O3 0.0531(19) 0.0361(18) 0.0203(13) -0.0004(12) 0.0087(12) 0.0300(15)
 O7 0.0238(14) 0.0314(18) 0.0357(16) -0.0112(12) -0.0036(12) 0.0037(12)
 N2 0.0246(15) 0.0236(17) 0.0160(14) -0.0002(13) 0.0068(12) 0.0056(13)
 N1 0.0293(17) 0.0271(19) 0.0171(15) -0.0032(13) 0.0045(13) 0.0046(14)
 C1 0.0270(18) 0.022(2) 0.0144(16) -0.0045(15) 0.0049(13) -0.0060(16)
 C13 0.0230(18) 0.025(2) 0.0183(17) -0.0038(14) 0.0071(14) 0.0004(15)
 C11 0.029(2) 0.022(2) 0.0192(18) 0.0012(14) 0.0035(15) 0.0013(15)
 C4 0.0242(18) 0.028(2) 0.0187(17) -0.0059(16) 0.0067(14) 0.0048(16)
 C10 0.0215(18) 0.022(2) 0.0125(16) -0.0007(13) 0.0019(13) 0.0016(14)
 C6 0.0217(18) 0.026(2) 0.0154(17) 0.0002(14) 0.0031(14) 0.0040(15)
 C5 0.034(2) 0.019(2) 0.0109(16) -0.0037(13) 0.0046(14) 0.0090(15)
 C2 0.0237(18) 0.031(2) 0.0158(16) -0.0041(15) 0.0035(14) 0.0008(16)
 C9 0.0287(19) 0.0150(18) 0.0183(16) 0.0007(14) 0.0019(14) 0.0086(15)
 C14 0.0248(18) 0.021(2) 0.0202(17) -0.0013(15) -0.0006(14) 0.0045(15)
 C8 0.031(2) 0.019(2) 0.0218(17) -0.0011(15) 0.0031(15) 0.0026(16)
 C7 0.0228(18) 0.023(2) 0.0143(16) -0.0010(14) 0.0028(14) 0.0056(15)
 C12 0.0284(19) 0.0178(19) 0.0199(17) 0.0010(14) 0.0037(14) 0.0012(15)
 C3 0.042(2) 0.028(2) 0.0147(17) -0.0013(16) 0.0019(15) 0.0084(19)

_geom_special_details
;
 All esds (except the esd in the dihedral angle between two l.s. planes)
 are estimated using the full covariance matrix.  The cell esds are taken
 into account individually in the estimation of esds in distances, angles
 and torsion angles; correlations between esds in cell parameters are only
 used when they are defined by crystal symmetry.  An approximate (isotropic)
 treatment of cell esds is used for estimating esds involving l.s. planes.
;
loop_
  _geom_bond_atom_site_label_1
  _geom_bond_atom_site_label_2
  _geom_bond_distance
  _geom_bond_site_symmetry_2
  _geom_bond_publ_flag
 Eu1 O4 2.383(3) 1_655 ?
 Eu1 O6 2.444(3) 3_766 ?
 Eu1 O1 2.446(3) 4_676 ?
 Eu1 O8 2.380(3) 3_776 ?
 Eu1 O2 2.530(3) 4_676 ?
 Eu1 O5 2.376(3) 3_766 ?
 Eu1 O3 2.366(3) 3_676 ?
 Eu1 O7 2.929(3) 3_776 ?
 Eu1 O7 2.295(3) . ?
 O4 C5 1.245(5) . ?
 O6 C10 1.254(5) . ?
 O1 C1 1.264(5) . ?
 O8 C13 1.249(5) . ?
 O2 C1 1.244(5) . ?
 O5 C10 1.273(5) . ?
 O3 C5 1.253(5) . ?
 O7 C13 1.277(5) . ?
 N2 N1 1.344(4) . ?
 N2 C4 1.357(5) . ?
 N2 C6 1.459(5) . ?
 N1 C2 1.329(5) . ?
 C1 C2 1.479(5) . ?
 C13 C12 1.495(5) . ?
 C11 H11 0.9300 . ?
 C11 C9 1.390(5) . ?
 C11 C12 1.391(5) . ?
 C4 C5 1.499(5) . ?
 C4 C3 1.376(5) . ?
 C10 C9 1.489(5) . ?
 C6 H6A 0.9700 . ?
 C6 H6B 0.9700 . ?
 C6 C7 1.526(5) . ?
 C2 C3 1.402(6) . ?
 C9 C8 1.402(5) . ?
 C14 H14 0.9300 . ?
 C14 C7 1.369(5) . ?
 C14 C12 1.411(5) . ?
 C8 H8 0.9300 . ?
 C8 C7 1.385(5) . ?
 C3 H3 0.9300 . ?

loop_
  _geom_angle_atom_site_label_1
  _geom_angle_atom_site_label_2
  _geom_angle_atom_site_label_3
  _geom_angle
  _geom_angle_site_symmetry_1
  _geom_angle_site_symmetry_3
  _geom_angle_publ_flag
 O4 Eu1 O6 75.40(10) 1_655 3_766 ?
 O4 Eu1 O1 146.34(9) 1_655 4_676 ?
 O4 Eu1 O2 142.93(10) 1_655 4_676 ?
 O4 Eu1 O7 68.21(9) 1_655 3_776 ?
 O6 Eu1 O1 70.97(10) 3_766 4_676 ?
 O6 Eu1 O2 105.37(9) 3_766 4_676 ?
 O6 Eu1 O7 142.35(9) 3_766 3_776 ?
 O1 Eu1 O2 52.07(9) 4_676 4_676 ?
 O1 Eu1 O7 144.32(9) 4_676 3_776 ?
 O8 Eu1 O4 77.57(10) 3_776 1_655 ?
 O8 Eu1 O6 132.69(9) 3_776 3_766 ?
 O8 Eu1 O1 127.69(9) 3_776 4_676 ?
 O8 Eu1 O2 75.63(9) 3_776 4_676 ?
 O8 Eu1 O7 47.61(8) 3_776 3_776 ?
 O2 Eu1 O7 109.33(8) 4_676 3_776 ?
 O5 Eu1 O4 79.59(9) 3_766 1_655 ?
 O5 Eu1 O6 54.25(9) 3_766 3_766 ?
 O5 Eu1 O1 81.92(10) 3_766 4_676 ?
 O5 Eu1 O8 83.21(10) 3_766 3_776 ?
 O5 Eu1 O2 72.25(9) 3_766 4_676 ?
 O5 Eu1 O7 124.82(9) 3_766 3_776 ?
 O3 Eu1 O4 133.28(9) 3_676 1_655 ?
 O3 Eu1 O6 140.11(11) 3_676 3_766 ?
 O3 Eu1 O1 76.19(10) 3_676 4_676 ?
 O3 Eu1 O8 85.64(11) 3_676 3_776 ?
 O3 Eu1 O2 69.30(9) 3_676 4_676 ?
 O3 Eu1 O5 141.51(9) 3_676 3_766 ?
 O3 Eu1 O7 68.31(10) 3_676 3_776 ?
 O7 Eu1 O4 76.52(11) . 1_655 ?
 O7 Eu1 O6 82.45(9) . 3_766 ?
 O7 Eu1 O1 97.57(11) . 4_676 ?
 O7 Eu1 O8 127.24(10) . 3_776 ?
 O7 Eu1 O2 140.53(10) . 4_676 ?
 O7 Eu1 O5 134.60(10) . 3_766 ?
 O7 Eu1 O3 80.05(10) . 3_676 ?
 O7 Eu1 O7 80.11(10) . 3_776 ?
 C5 O4 Eu1 137.0(3) . 1_455 ?
 C10 O6 Eu1 91.1(2) . 3_766 ?
 C1 O1 Eu1 95.0(2) . 4_475 ?
 C13 O8 Eu1 108.2(2) . 3_776 ?
 C1 O2 Eu1 91.6(2) . 4_475 ?
 C10 O5 Eu1 93.8(2) . 3_766 ?
 C5 O3 Eu1 136.3(2) . 3_676 ?
 Eu1 O7 Eu1 99.89(10) . 3_776 ?
 C13 O7 Eu1 81.4(2) . 3_776 ?
 C13 O7 Eu1 178.4(3) . . ?
 N1 N2 C4 112.1(3) . . ?
 N1 N2 C6 117.8(3) . . ?
 C4 N2 C6 129.7(3) . . ?
 C2 N1 N2 105.8(3) . . ?
 O1 C1 Eu1 58.75(18) . 4_475 ?
 O1 C1 C2 118.5(3) . . ?
 O2 C1 Eu1 62.55(19) . 4_475 ?
 O2 C1 O1 121.2(3) . . ?
 O2 C1 C2 120.3(3) . . ?
 C2 C1 Eu1 176.2(3) . 4_475 ?
 O8 C13 Eu1 48.58(19) . 3_776 ?
 O8 C13 O7 121.2(4) . . ?
 O8 C13 C12 118.7(3) . . ?
 O7 C13 Eu1 73.8(2) . 3_776 ?
 O7 C13 C12 120.0(3) . . ?
 C12 C13 Eu1 161.0(3) . 3_776 ?
 C9 C11 H11 120.4 . . ?
 C9 C11 C12 119.1(4) . . ?
 C12 C11 H11 120.4 . . ?
 N2 C4 C5 124.8(3) . . ?
 N2 C4 C3 105.9(3) . . ?
 C3 C4 C5 129.2(4) . . ?
 O6 C10 Eu1 61.96(19) . 3_766 ?
 O6 C10 O5 120.8(3) . . ?
 O6 C10 C9 121.3(3) . . ?
 O5 C10 Eu1 58.91(18) . 3_766 ?
 O5 C10 C9 117.9(3) . . ?
 C9 C10 Eu1 176.8(3) . 3_766 ?
 N2 C6 H6A 109.2 . . ?
 N2 C6 H6B 109.2 . . ?
 N2 C6 C7 112.1(3) . . ?
 H6A C6 H6B 107.9 . . ?
 C7 C6 H6A 109.2 . . ?
 C7 C6 H6B 109.2 . . ?
 O4 C5 O3 126.4(3) . . ?
 O4 C5 C4 119.2(3) . . ?
 O3 C5 C4 114.3(3) . . ?
 N1 C2 C1 118.4(3) . . ?
 N1 C2 C3 110.4(3) . . ?
 C3 C2 C1 131.3(4) . . ?
 C11 C9 C10 121.8(3) . . ?
 C11 C9 C8 120.4(4) . . ?
 C8 C9 C10 117.9(3) . . ?
 C7 C14 H14 119.5 . . ?
 C7 C14 C12 121.0(4) . . ?
 C12 C14 H14 119.5 . . ?
 C9 C8 H8 119.8 . . ?
 C7 C8 C9 120.3(4) . . ?
 C7 C8 H8 119.8 . . ?
 C14 C7 C6 122.5(3) . . ?
 C14 C7 C8 119.5(4) . . ?
 C8 C7 C6 118.1(3) . . ?
 C11 C12 C13 120.4(3) . . ?
 C11 C12 C14 119.7(4) . . ?
 C14 C12 C13 119.6(3) . . ?
 C4 C3 C2 105.8(3) . . ?
 C4 C3 H3 127.1 . . ?
 C2 C3 H3 127.1 . . ?

_shelx_res_file
;
TITL 20180510eu_a.res in P2(1)/c
    1.res
    created by SHELXL-2016/6 at 21:46:56 on 02-Nov-2020
REM Old TITL 20180510Eu in P2(1)/c
REM SHELXT solution in P2(1)/c
REM R1 0.079, Rweak 0.017, Alpha 0.028, Orientation as input
REM Formula found by SHELXT: C17 N4 O8 Eu
CELL 1.54184 9.1791 10.1636 21.739 90 99.829 90
ZERR 4 0.0002 0.0003 0.0005 0 0.002 0
LATT 1
SYMM -X,0.5+Y,0.5-Z
SFAC C H Eu N O
UNIT 56 24 4 8 32
EQIV $1 2-X,1-Y,1-Z
EQIV $2 2-X,2-Y,1-Z
EQIV $3 1+X,1.5-Y,0.5+Z

L.S. 99
PLAN  20
FREE Eu1 C13_$2
FREE Eu1 C10_$1
FREE Eu1 C1_$3
FREE Eu1 Eu1_$2
BOND $H
list 4
ABIN
fmap 2
acta
OMIT -1 1 10
OMIT 2 12 4
OMIT 1 12 6
OMIT 0 12 8
OMIT 2 3 1
OMIT 3 1 7
OMIT -4 0 2
OMIT -2 1 2
OMIT -4 2 1
OMIT -1 0 8
OMIT 5 0 4
OMIT -3 1 16
REM <olex2.extras>
REM <HklSrc "%.\\20180510eu.hkl">
REM </olex2.extras>

WGHT    0.047700    0.835200
FVAR       3.45692
EU1   3    1.117031    0.873336    0.560089    11.00000    0.01986    0.01258 =
         0.00979    0.00019    0.00239    0.00431
O4    5    0.167915    0.858069    0.456418    11.00000    0.03557    0.02502 =
         0.01474   -0.00174    0.00419    0.00701
O6    5    0.890735    0.362219    0.462731    11.00000    0.02518    0.02011 =
         0.02721   -0.00247    0.00175    0.00719
O1    5    0.055917    0.745971    0.150035    11.00000    0.03532    0.03825 =
         0.01417   -0.00053    0.00385    0.00654
O8    5    0.697204    0.963432    0.440422    11.00000    0.03127    0.01713 =
         0.02887    0.00242    0.00191    0.00005
O2    5    0.239333    0.607604    0.173200    11.00000    0.03052    0.03226 =
         0.01433   -0.00538    0.00543    0.00552
O5    5    0.677248    0.271962    0.423858    11.00000    0.02568    0.02210 =
         0.03280   -0.00385   -0.00013    0.00408
O3    5    0.004664    0.967704    0.387411    11.00000    0.05311    0.03610 =
         0.02029   -0.00036    0.00869    0.03002
O7    5    0.886339    0.868043    0.499553    11.00000    0.02382    0.03140 =
         0.03574   -0.01124   -0.00356    0.00372
N2    4    0.219433    0.690511    0.354534    11.00000    0.02461    0.02355 =
         0.01598   -0.00015    0.00679    0.00564
N1    4    0.233388    0.639912    0.298736    11.00000    0.02929    0.02709 =
         0.01715   -0.00323    0.00453    0.00463
C1    1    0.151839    0.688571    0.189644    11.00000    0.02704    0.02174 =
         0.01441   -0.00448    0.00485   -0.00605
C13   1    0.756677    0.863347    0.467093    11.00000    0.02298    0.02504 =
         0.01834   -0.00379    0.00712    0.00044
C11   1    0.754076    0.617319    0.460078    11.00000    0.02921    0.02166 =
         0.01923    0.00117    0.00346    0.00126
AFIX  43
H11   2    0.856131    0.616225    0.472641    11.00000   -1.20000
AFIX   0
C4    1    0.139587    0.803598    0.348975    11.00000    0.02416    0.02818 =
         0.01875   -0.00591    0.00672    0.00482
C10   1    0.754652    0.372513    0.442975    11.00000    0.02153    0.02202 =
         0.01250   -0.00070    0.00187    0.00163
C6    1    0.277030    0.613963    0.410144    11.00000    0.02166    0.02608 =
         0.01544    0.00021    0.00308    0.00403
AFIX  23
H6A   2    0.246028    0.523090    0.403486    11.00000   -1.20000
H6B   2    0.235564    0.647480    0.445205    11.00000   -1.20000
AFIX   0
C5    1    0.101532    0.881373    0.402666    11.00000    0.03358    0.01922 =
         0.01095   -0.00366    0.00456    0.00903
C2    1    0.159115    0.720553    0.256461    11.00000    0.02373    0.03064 =
         0.01585   -0.00408    0.00351    0.00080
C9    1    0.677383    0.501277    0.443288    11.00000    0.02871    0.01496 =
         0.01825    0.00071    0.00186    0.00859
C14   1    0.520851    0.734412    0.440833    11.00000    0.02478    0.02053 =
         0.02023   -0.00133   -0.00064    0.00446
AFIX  43
H14   2    0.468976    0.813216    0.439726    11.00000   -1.20000
AFIX   0
C8    1    0.523038    0.502498    0.426363    11.00000    0.03069    0.01887 =
         0.02183   -0.00112    0.00314    0.00260
AFIX  43
H8    2    0.472501    0.424378    0.415364    11.00000   -1.20000
AFIX   0
C7    1    0.445370    0.619469    0.425933    11.00000    0.02282    0.02342 =
         0.01426   -0.00102    0.00283    0.00555
C12   1    0.676183    0.735090    0.457842    11.00000    0.02838    0.01776 =
         0.01986    0.00099    0.00367    0.00117
C3    1    0.097998    0.824606    0.285866    11.00000    0.04181    0.02817 =
         0.01467   -0.00132    0.00189    0.00835
AFIX  43
H3    2    0.041059    0.893641    0.266687    11.00000   -1.20000
AFIX   0
HKLF 4


REM  20180510eu_a.res in P2(1)/c
REM R1 =  0.0311 for    3419 Fo > 4sig(Fo)  and  0.0344 for all    3876 data
REM    226 parameters refined using      0 restraints

END

WGHT      0.0477      0.8420

REM Highest difference peak  0.901,  deepest hole -0.812,  1-sigma level  0.105
Q1    1   1.1740  0.9317  0.5628  11.00000  0.05    0.90
Q2    1   1.0464  0.8166  0.5569  11.00000  0.05    0.82
Q3    1   1.0550  0.9338  0.5551  11.00000  0.05    0.78
Q4    1   1.1814  0.8175  0.5665  11.00000  0.05    0.78
Q5    1   0.8486  0.8610  0.5339  11.00000  0.05    0.50
Q6    1   0.6210  0.1265  0.4231  11.00000  0.05    0.49
Q7    1   0.8373  0.2918  0.4327  11.00000  0.05    0.46
Q8    1   0.5919  0.5657  0.4261  11.00000  0.05    0.45
Q9    1  -0.0731  0.9650  0.4454  11.00000  0.05    0.45
Q10   1   0.8257  0.8788  0.4092  11.00000  0.05    0.43
Q11   1   0.6344  0.1972  0.4303  11.00000  0.05    0.41
Q12   1   0.5883  0.6979  0.4294  11.00000  0.05    0.41
Q13   1   0.9281  0.2948  0.4421  11.00000  0.05    0.38
Q14   1   0.0707  0.8080  0.4596  11.00000  0.05    0.38
Q15   1   0.0676  0.6309  0.1240  11.00000  0.05    0.38
Q16   1   0.9558  0.9198  0.5065  11.00000  0.05    0.37
Q17   1   0.9684  0.7953  0.4691  11.00000  0.05    0.35
Q18   1   0.1917  0.8747  0.5081  11.00000  0.05    0.35
Q19   1   0.7008  0.5576  0.4579  11.00000  0.05    0.34
Q20   1   1.2026  0.8342  0.6057  11.00000  0.05    0.33
;
_shelx_res_checksum               5446
_shelx_hkl_file
;
   0   0  -2 1356439    9704                                                      741394 -101.68    0.05  1.0000
   0   0  -4    4739     554                                                        8125    7.17   -0.01  1.0000
   0   0  -6  416156    7606                                                      505128  -22.10    0.08  1.0000
   0   0  -8 1110111   12656                                                      965445   23.91   -0.09  1.0000
   0   0  -8 1132197   13427                                                      986051   23.91   -0.09  1.0000
   0   0 -10  571931    8678                                                      643165  -15.39    0.03  1.0000
   0   0 -10  587800    9690                                                      659988  -15.39    0.03  1.0000
   0   0 -12   22098     891                                                       12503   12.64   -0.01  1.0000
   0   0 -14   79935    2514                                                       79143   -0.49    0.01  1.0000
   0   0 -16  161333    4279                                                      160189   -0.50    0.00  1.0000
   0   0 -16  165082    4091                                                      163925   -0.50    0.00  1.0000
   0   0 -18  119359    3541                                                      104819   -7.73   -0.04  1.0000
   0   0 -18  124217    3508                                                      109376   -7.73   -0.04  1.0000
   0   0 -20   47522    2530                                                       57408    7.28    0.03  1.0000
   0   0 -22   16679    1371                                                       19037   -3.24   -0.01  1.0000
   0   0 -24   65377    2029                                                       64857    0.38    0.00  1.0000
   0   0 -24   63536    2280                                                       63023    0.38    0.00  1.0000
   0  -1  -1  225512    3643                                                      281439  -18.84    0.00  1.0000
   0   1  -1  221975    3635                                                      277530  -18.85   -0.05  1.0000
   0  -1   1  219592    3623                                                      274810  -18.85    0.05  1.0000
   0   1  -2   26904    1224                                                       71974  -37.14   -0.04  1.0000
   0   1  -3    8591     343                                                        7436    2.46    0.02  1.0000
   0  -1  -4   97026    1948                                                      112643    8.50    0.01  1.0000
   0   1  -4   88001    1926                                                      102813   -8.51    0.14  1.0000
   0  -1  -5    1368     482                                                        9970   23.19   -0.04  1.0000
   0   1  -5    1103     501                                                        9107   23.18   -0.05  1.0000
   0  -1  -5    1150     614                                                        9272   23.19   -0.04  1.0000
   0  -1  -6   36066     533                                                       10400  -36.29    0.01  1.0000
   0  -1  -6   34395     718                                                        9403  -36.29    0.01  1.0000
   0  -1  -7   37677    1082                                                       38910    1.18    0.01  1.0000
   0  -1  -7   32899    1447                                                       34052    1.18    0.01  1.0000
   0   1  -7   34793    1289                                                       36005    1.18    0.06  1.0000
   0  -1  -8    8595    1329                                                       27003   23.92    0.07  1.0000
   0  -1  -8    8487     902                                                       26810   23.92    0.07  1.0000
   0   1  -8    7368    1142                                                       24795  -23.93   -0.02  1.0000
   0  -1  -9   84811    2312                                                       73821   -7.05   -0.03  1.0000
   0   1  -9   75584    1990                                                       65240   -7.04   -0.02  1.0000
   0   1 -10  168239    3931                                                      188040    7.88    0.06  1.0000
   0  -1 -10  185977    4364                                                      206732   -7.87   -0.02  1.0000
   0  -1 -11   20714    1124                                                       17698   -4.13    0.06  1.0000
   0   1 -11   18900     984                                                       15995   -4.14    0.00  1.0000
   0   1 -12   98762    3026                                                      119225   10.84   -0.01  1.0000
   0  -1 -12  106186    3370                                                      127379  -10.85    0.02  1.0000
   0   1 -13    1113     302                                                        1028    2.62   -0.01  1.0000
   0   1 -14   63362    1795                                                       43985  -15.07   -0.01  1.0000
   0   1 -15   33467    1634                                                       35088   -1.60    0.01  1.0000
   0   1 -15   36157    1855                                                       37842   -1.60    0.01  1.0000
   0  -1 -15   36359    1850                                                       38064   -1.60   -0.02  1.0000
   0  -1 -16    2516     618                                                        3810   -4.23    0.07  1.0000
   0   1 -16    1500     474                                                        2531    4.23    0.02  1.0000
   0  -1 -17  135379    3965                                                      134092    0.61   -0.02  1.0000
   0  -1 -17  135042    3922                                                      133756    0.61   -0.02  1.0000
   0   1 -17  140192    3764                                                      138884    0.60    0.00  1.0000
   0   1 -17  134848    4044                                                      133565    0.60    0.00  1.0000
   0  -1 -18   50706    2308                                                       49157   -1.17   -0.02  1.0000
   0   1 -18   55454    2474                                                       53854    1.17   -0.03  1.0000
   0  -1 -18   51821    2310                                                       50255   -1.17   -0.02  1.0000
   0   1 -18   57027    2283                                                       55404    1.17   -0.03  1.0000
   0  -1 -19   47127    2174                                                       44035    2.51   -0.01  1.0000
   0   1 -19   45262    2189                                                       42205    2.52    0.04  1.0000
   0   1 -20   68619    2825                                                       70006   -0.95    0.05  1.0000
   0  -1 -20   65316    2706                                                       66700    0.96    0.00  1.0000
   0  -1 -21     561     337                                                         537   -0.21    0.04  1.0000
   0   1 -21     439     277                                                         414   -0.21   -0.02  1.0000
   0   1 -21     554     388                                                         526   -0.21   -0.02  1.0000
   0   1 -22   30275    1708                                                       29496    0.84   -0.01  1.0000
   0  -1 -22   31980    1702                                                       31166   -0.85   -0.01  1.0000
   0  -1 -23   21015    1264                                                       20832   -0.23   -0.02  1.0000
   0   1 -23   19910    1342                                                       19727   -0.24   -0.01  1.0000
   0  -1 -23   18420    1233                                                       18249   -0.23   -0.02  1.0000
   0   1 -24    5304     693                                                        5876   -1.38   -0.01  1.0000
   0  -1 -24    5455     621                                                        6033    1.39   -0.01  1.0000
   0  -1 -24    5419     669                                                        5995    1.39   -0.01  1.0000
   0  -1 -25   41785    1447                                                       40417   -1.21   -0.02  1.0000
   0  -2   0  112985    2557                                                      172675  -26.37   -0.12  1.0000
   0  -2   0  117260    2474                                                      177950  -26.37   -0.12  1.0000
   0  -2  -1  119068    1051                                                       50190   41.07   -0.01  1.0000
   0  -2   1  120887    1030                                                       51344  -41.08   -0.05  1.0000
   0   2  -2   25361    1028                                                       45851   18.22   -0.17  1.0000
   0  -2   2   26720    1031                                                       47668   18.22    0.17  1.0000
   0   2  -3  165999    4817                                                      348247   63.19   -0.15  1.0000
   0  -2   3  160146    4897                                                      339918   63.19    0.15  1.0000
   0   2  -4    3599     122                                                         472   12.71    0.21  1.0000
   0   2  -5  125829    1748                                                       80856  -26.50    0.18  1.0000
   0   2  -6   32202    1861                                                       81054  -34.95    0.01  1.0000
   0   2  -7   76986    2093                                                       87478    6.32   -0.11  1.0000
   0   2  -8     111     353                                                        2409   19.65   -0.13  1.0000
   0   2  -9   96112    3280                                                      146694  -24.37   -0.03  1.0000
   0   2 -10   32734    1425                                                       30546   -2.04   -0.05  1.0000
   0   2 -11  261939    4422                                                      206696   19.67    0.01  1.0000
   0   2 -12     410     176                                                         108    3.28    0.07  1.0000
   0   2 -13  168695    4212                                                      183498   -6.23   -0.02  1.0000
   0   2 -14    5157     789                                                        8253   -6.32   -0.01  1.0000
   0   2 -15   45755    1829                                                       41137    4.00   -0.01  1.0000
   0  -2 -15   46924    1956                                                       42246   -4.00    0.01  1.0000
   0   2 -16    6402     950                                                        8425    3.91   -0.07  1.0000
   0  -2 -16    6321     881                                                        8329    3.91    0.04  1.0000
   0  -2 -16    6628     899                                                        8680    3.91    0.04  1.0000
   0   2 -16    6456     843                                                        8487    3.91   -0.07  1.0000
   0  -2 -17   28398    1627                                                       26745    1.66    0.01  1.0000
   0  -2 -17   28623    1628                                                       26963    1.66    0.01  1.0000
   0   2 -17   28795    1527                                                       27139   -1.66    0.02  1.0000
   0   2 -17   28548    1736                                                       26899   -1.66    0.02  1.0000
   0  -2 -18    8239     951                                                        8621    0.69   -0.02  1.0000
   0   2 -18    8736     912                                                        9128    0.69    0.10  1.0000
   0  -2 -18    9022     971                                                        9421    0.69   -0.02  1.0000
   0   2 -18    7792     980                                                        8162    0.69    0.10  1.0000
   0   2 -19   79242    3154                                                       84014    2.97    0.02  1.0000
   0  -2 -19   75908    2947                                                       80575   -2.98    0.00  1.0000
   0   2 -19   79959    2925                                                       84752    2.97    0.02  1.0000
   0  -2 -19   74874    2946                                                       79510   -2.98    0.00  1.0000
   0   2 -20    6499    1002                                                        8650   -4.11   -0.05  1.0000
   0  -2 -20    5661     882                                                        7677   -4.11    0.01  1.0000
   0   2 -21   91586    3096                                                       85174   -3.95   -0.03  1.0000
   0  -2 -21   92510    2937                                                       86093    3.94    0.01  1.0000
   0  -2 -22     381     224                                                         128    2.74    0.02  1.0000
   0   2 -22     216     303                                                          42    2.74    0.00  1.0000
   0  -2 -23   33567    1668                                                       35158   -1.59   -0.01  1.0000
   0   2 -23   33264    1756                                                       34872    1.59    0.04  1.0000
   0   2 -24       7     311                                                        -401   -0.86   -0.02  1.0000
   0  -2 -24       6     218                                                          19   -0.87   -0.01  1.0000
   0  -2 -25     105     129                                                         128    0.49   -0.01  1.0000
   0  -3  -1  187204    2984                                                      185400   -0.73    0.04  1.0000
   0  -3  -1  194242    2898                                                      192404   -0.73    0.04  1.0000
   0  -3   1  188717    2934                                                      186968   -0.73    0.13  1.0000
   0  -3   2   14566     753                                                       23912  -13.24    0.06  1.0000
   0   3  -2   13469     777                                                       22533  -13.24   -0.06  1.0000
   0  -3  -2   13176     712                                                       22141   13.25    0.04  1.0000
   0   3  -3   41803    1248                                                       48050    5.00    0.08  1.0000
   0  -3  -3   43961    1261                                                       50335    4.99    0.02  1.0000
   0  -3   3   41296    1225                                                       47461    5.00   -0.08  1.0000
   0   3  -4   68627    1691                                                       75597   -4.73    0.09  1.0000
   0  -3   4   64882    1702                                                       71776   -4.73   -0.09  1.0000
   0  -3   5    2239     292                                                        2284    0.16   -0.03  1.0000
   0   3  -5    3315     330                                                        3359    0.16    0.03  1.0000
   0   3  -6  125352    2799                                                      145507   -9.30   -0.03  1.0000
   0  -3   6  116853    3015                                                      136310   -9.30    0.03  1.0000
   0   3  -7   88286    2552                                                      114460  -14.27   -0.24  1.0000
   0   3  -8   37535     850                                                       14411   24.59   -0.10  1.0000
   0   3  -9  134259    2832                                                      113048   10.47    0.21  1.0000
   0   3 -10   31161    1342                                                       26191   -5.28    0.03  1.0000
   0   3 -11   12893     891                                                       10495    4.31   -0.01  1.0000
   0   3 -12  124642    3225                                                      110872   -6.98    0.07  1.0000
   0   3 -13    8990     672                                                        5486   -7.10    0.01  1.0000
   0  -3 -14   78152    2886                                                       88650   -6.31    0.03  1.0000
   0   3 -14   81630    3161                                                       92393    6.32    0.02  1.0000
   0   3 -14   75305    2856                                                       85654    6.32    0.02  1.0000
   0   3 -15   54218    2516                                                       58178    2.95    0.03  1.0000
   0  -3 -15   51965    2290                                                       55808    2.94   -0.03  1.0000
   0  -3 -15   52047    2298                                                       55893    2.94   -0.03  1.0000
   0   3 -15   50036    2225                                                       53842    2.95    0.03  1.0000
   0   3 -16   26027    1534                                                       21286   -5.19    0.02  1.0000
   0  -3 -16   23252    1323                                                       18779    5.19    0.00  1.0000
   0  -3 -16   23519    1345                                                       19019    5.19    0.00  1.0000
   0   3 -16   22672    1257                                                       18262   -5.19    0.02  1.0000
   0  -3 -17   79165    2941                                                       80451    0.80    0.00  1.0000
   0   3 -17   81691    2858                                                       83006    0.80    0.01  1.0000
   0   3 -17   82868    3165                                                       84192    0.80    0.01  1.0000
   0  -3 -17   86959    3034                                                       88307    0.80    0.00  1.0000
   0   3 -18   25260    1659                                                       24997    0.30   -0.04  1.0000
   0  -3 -18   22514    1491                                                       22240   -0.31   -0.03  1.0000
   0  -3 -18   24034    1511                                                       23751   -0.31   -0.03  1.0000
   0   3 -19   30067    1718                                                       27277   -2.93   -0.01  1.0000
   0  -3 -19   29925    1626                                                       27160   -2.92    0.03  1.0000
   0   3 -19   30196    1663                                                       27400   -2.93   -0.01  1.0000
   0   3 -20   53951    2422                                                       53653    0.23   -0.01  1.0000
   0  -3 -20   55232    2293                                                       54926   -0.23   -0.02  1.0000
   0   3 -20   52182    2268                                                       51889    0.23   -0.01  1.0000
   0  -3 -21      24     235                                                           6    1.03   -0.01  1.0000
   0   3 -21     298     314                                                         242    1.03   -0.04  1.0000
   0   3 -21     231     241                                                         181    1.03   -0.04  1.0000
   0   3 -22   34344    1750                                                       33307    1.00    0.05  1.0000
   0  -3 -22   36434    1674                                                       35404   -1.00    0.04  1.0000
   0   3 -23   12409     991                                                       12311    0.17    0.02  1.0000
   0  -3 -23   12184     888                                                       12104    0.17   -0.02  1.0000
   0  -3 -24   10357     796                                                       10697    0.58   -0.03  1.0000
   0  -3 -25   39544    1372                                                       39241    0.28    0.00  1.0000
   0  -4   0  608176    9281                                                      689561  -17.12    0.10  1.0000
   0  -4   1    5700     254                                                        1813   10.95   -0.07  1.0000
   0  -4  -1    6118     262                                                        2051  -10.96    0.05  1.0000
   0  -4   2  334163    4738                                                      311748    6.71   -0.11  1.0000
   0   4  -2  330054    4895                                                      307630    6.71    0.11  1.0000
   0  -4  -2  341001    4713                                                      318348    6.71   -0.09  1.0000
   0   4  -3     411     299                                                        2284   22.27   -0.04  1.0000
   0  -4   3     415     267                                                        2272   22.27    0.04  1.0000
   0  -4  -3     262     313                                                        2738  -22.28    0.02  1.0000
   0  -4  -4   69702    2089                                                       91787  -12.95    0.04  1.0000
   0   4  -4   67353    2087                                                       89088  -12.95    0.01  1.0000
   0  -4   4   68662    2035                                                       90595  -12.95   -0.01  1.0000
   0   4  -5      37     534                                                        7112  -28.54    0.12  1.0000
   0  -4   5      54     565                                                        8077  -28.54   -0.12  1.0000
   0  -4  -5      40     540                                                        7039   28.57    0.03  1.0000
   0  -4  -6   41689    2340                                                       86574   32.12   -0.02  1.0000
   0  -4   6   40929    2247                                                       85495   32.12    0.05  1.0000
   0   4  -7    3172     730                                                       10340   15.07   -0.09  1.0000
   0  -4  -7    3488     793                                                       10909  -15.08   -0.03  1.0000
   0  -4   7    3038     762                                                       10094   15.07    0.09  1.0000
   0   4  -8  284246    4299                                                      222127  -21.43    0.04  1.0000
   0  -4  -8  284799    4616                                                      222612  -21.43    0.03  1.0000
   0   4  -9      16     162                                                         408   -5.49    0.17  1.0000
   0  -4   9       8     170                                                         197   -5.49   -0.17  1.0000
   0  -4  10   56599    2761                                                       67190    7.84    0.00  1.0000
   0   4 -10   64328    2421                                                       75593    7.84    0.00  1.0000
   0   4 -11     115     241                                                         160    0.69   -0.07  1.0000
   0  -4  11     450     341                                                         541    0.69    0.07  1.0000
   0   4 -12   17856    1036                                                       12092   -8.07   -0.03  1.0000
   0  -4  12   15868    1333                                                       10474   -8.07    0.03  1.0000
   0  -4 -12   16440    1067                                                       10932   -8.07   -0.04  1.0000
   0   4 -13    2658     473                                                        1413   -4.71   -0.06  1.0000
   0  -4 -13    2519     374                                                        1317    4.71   -0.03  1.0000
   0  -4 -13    2097     361                                                        1017    4.71   -0.03  1.0000
   0  -4  13    1464     480                                                         593   -4.71    0.06  1.0000
   0   4 -13    1953     321                                                         913   -4.71   -0.06  1.0000
   0  -4 -14   12881     939                                                       10220    5.77    0.02  1.0000
   0   4 -14   12057    1001                                                        9482    5.77    0.02  1.0000
   0   4 -14   11388     906                                                        8885    5.77    0.02  1.0000
   0  -4 -14   11380     987                                                        8879    5.77    0.02  1.0000
   0   4 -15    7537    1131                                                       11839    7.31   -0.03  1.0000
   0  -4 -15    7517    1181                                                       11813   -7.31   -0.02  1.0000
   0   4 -15    7402    1053                                                       11669    7.31   -0.03  1.0000
   0  -4 -15    7582    1038                                                       11895   -7.31   -0.02  1.0000
   0   4 -16   76012    2948                                                       83097   -4.64   -0.03  1.0000
   0   4 -16   80544    3213                                                       87834   -4.64   -0.03  1.0000
   0  -4 -16   81878    3048                                                       89177   -4.64    0.03  1.0000
   0  -4 -17    2416     587                                                        3157    2.34    0.04  1.0000
   0   4 -17    2810     651                                                        3606   -2.34    0.06  1.0000
   0   4 -18   78995    2894                                                       73355    3.73    0.00  1.0000
   0  -4 -18   74891    2668                                                       69396    3.73    0.00  1.0000
   0   4 -18   75691    2944                                                       70172    3.73    0.00  1.0000
   0   4 -19     213     337                                                         444   -2.74   -0.08  1.0000
   0   4 -19      82     348                                                         229   -2.74   -0.08  1.0000
   0   4 -20    8429     915                                                        8444   -0.04    0.03  1.0000
   0   4 -20    7752     888                                                        7766   -0.04    0.03  1.0000
   0   4 -21    6787     675                                                        4962    3.98    0.00  1.0000
   0   4 -21    6446     633                                                        4671    3.98    0.00  1.0000
   0   4 -22    3074     444                                                        2992   -0.54   -0.04  1.0000
   0   4 -22    2962     496                                                        2881   -0.54   -0.04  1.0000
   0  -4 -24   27347    1210                                                       27324   -0.03    0.01  1.0000
   0  -4 -25     588     164                                                         541    0.33    0.00  1.0000
   0   5  -1  151721    3598                                                      187021   14.58    0.20  1.0000
   0  -5   1  159656    3477                                                      195606   14.58   -0.20  1.0000
   0   5  -2   55145    1690                                                       56335    0.91   -0.07  1.0000
   0  -5   2   55458    1549                                                       56716    0.91    0.07  1.0000
   0  -5   3   38344    1023                                                       26089  -11.81    0.19  1.0000
   0  -5  -3   41062    1074                                                       28307  -11.80    0.04  1.0000
   0   5  -3   40949    1169                                                       28141  -11.81   -0.19  1.0000
   0   5  -4  237553    4354                                                      236028   -0.51   -0.09  1.0000
   0  -5   4  240892    4146                                                      239470   -0.51    0.09  1.0000
   0  -5  -4  239889    4267                                                      238566    0.52   -0.24  1.0000
   0   5  -5   15912    1176                                                       26397  -12.37   -0.04  1.0000
   0  -5  -5   16578    1199                                                       27264  -12.38   -0.03  1.0000
   0  -5   5   18141    1147                                                       29238  -12.37    0.04  1.0000
   0   5  -6   86131    2484                                                       93706    4.33    0.06  1.0000
   0  -5   6   92696    2465                                                      100486    4.33   -0.06  1.0000
   0  -5  -6   93056    2636                                                      100850   -4.32    0.05  1.0000
   0  -5  -7   61879    1748                                                       44149   13.88    0.12  1.0000
   0  -5   7   60899    1621                                                       43483   13.89   -0.21  1.0000
   0   5  -7   59770    1632                                                       42300   13.89    0.21  1.0000
   0   5  -8    4381     460                                                        2655   -4.99   -0.03  1.0000
   0  -5   8    4517     456                                                        2766   -4.99    0.03  1.0000
   0  -5  -8    4869     530                                                        3037    4.96    0.13  1.0000
   0  -5  -9   98381    3281                                                      109685   -5.97   -0.22  1.0000
   0   5  -9  107179    3126                                                      119049   -6.00   -0.28  1.0000
   0  -5 -10   31633    1763                                                       31802    0.17   -0.02  1.0000
   0   5 -10   38136    1739                                                       38359   -0.19   -0.04  1.0000
   0   5 -11   14024    1175                                                       15774   -2.64    0.15  1.0000
   0  -5 -11   14329    1295                                                       16139   -2.65    0.03  1.0000
   0  -5 -12   77928    2933                                                       72737   -3.31   -0.06  1.0000
   0   5 -12   82906    2820                                                       77508    3.33    0.08  1.0000
   0  -5 -13   14335    1578                                                       21335    8.82    0.01  1.0000
   0  -5 -13   16527    1442                                                       23992    8.82    0.01  1.0000
   0   5 -13   14147    1493                                                       21099    8.82   -0.02  1.0000
   0  -5 -14  107791    3403                                                      113684    3.04    0.01  1.0000
   0  -5 -14  106471    3864                                                      112328    3.04    0.01  1.0000
   0   5 -14   98236    3508                                                      103854   -3.04    0.00  1.0000
   0  -5 -15   35969    2022                                                       32785   -3.11    0.04  1.0000
   0  -5 -15   35400    1737                                                       32242   -3.11    0.04  1.0000
   0   5 -15   33011    1775                                                       29928   -3.11   -0.04  1.0000
   0   5 -16   29110    1859                                                       25702    3.46   -0.01  1.0000
   0  -5 -16   30152    1573                                                       26675   -3.46    0.01  1.0000
   0   5 -17   73157    2791                                                       69254   -2.56   -0.01  1.0000
   0   5 -17   77739    3095                                                       73714   -2.56   -0.01  1.0000
   0   5 -18   38982    2075                                                       36793   -1.93    0.03  1.0000
   0   5 -18   40725    1995                                                       38487   -1.93    0.03  1.0000
   0   5 -19   13164    1203                                                       13971    1.25    0.03  1.0000
   0   5 -19   13248    1149                                                       14057    1.25    0.03  1.0000
   0   5 -20   67620    2578                                                       68125    0.35   -0.01  1.0000
   0   5 -21     187     241                                                         173    0.53   -0.05  1.0000
   0   5 -22   45256    1674                                                       44217   -0.88    0.00  1.0000
   0  -5 -23   13887     881                                                       14321   -0.68   -0.02  1.0000
   0   5 -23   12718     750                                                       13108   -0.68    0.06  1.0000
   0  -5 -24    6132     524                                                        6580   -0.99    0.00  1.0000
   0   6   0   11860     458                                                        2965  -18.60    0.06  1.0000
   0   6  -1   51765    1949                                                       61242   -6.82    0.14  1.0000
   0   6  -2    2632     656                                                        7229   11.27   -0.09  1.0000
   0   6  -3  218139    4874                                                      256970  -13.69   -0.11  1.0000
   0   6  -4    4262     394                                                        2445   -5.26   -0.15  1.0000
   0   6  -5  131374    2693                                                       96297   18.97   -0.01  1.0000
   0  -6  -5  138563    2703                                                      102393  -18.97   -0.09  1.0000
   0   6  -6     252     356                                                        1532    8.22    0.40  1.0000
   0  -6  -6      36     286                                                         738    8.22    0.56  1.0000
   0  -6  -7   24121    1725                                                       36012   12.36    0.10  1.0000
   0   6  -7   24429    1654                                                       36321  -12.36    0.09  1.0000
   0  -6  -8    2218     701                                                        4490   -6.65   -0.29  1.0000
   0   6  -8    2716     648                                                        5180   -6.64   -0.14  1.0000
   0   6  -9   63586    2618                                                       75956    7.84    0.04  1.0000
   0  -6  -9   58636    2794                                                       70517   -7.84    0.01  1.0000
   0  -6 -10     229     370                                                         592    3.28    0.02  1.0000
   0   6 -10      22     234                                                         177    3.28   -0.03  1.0000
   0   6 -11  129478    3635                                                      120375   -4.49   -0.07  1.0000
   0  -6 -11  120720    3915                                                      111989    4.49   -0.02  1.0000
   0  -6 -12    8502    1128                                                        9898   -2.42    0.02  1.0000
   0   6 -12   10109    1121                                                       11623   -2.41    0.00  1.0000
   0   6 -13  141703    4945                                                      152024    4.77   -0.02  1.0000
   0   6 -13  127562    4205                                                      137363    4.77   -0.02  1.0000
   0  -6 -13  132970    4676                                                      143037   -4.77   -0.06  1.0000
   0   6 -14    1329     579                                                        1867    2.25    0.10  1.0000
   0   6 -15   19276    1411                                                       14448   -7.39   -0.05  1.0000
   0   6 -16    1223     422                                                         817   -2.20   -0.09  1.0000
   0   6 -17    5973     763                                                        4359    3.84    0.06  1.0000
   0   6 -18     767     405                                                         864    0.58    0.03  1.0000
   0   6 -19   91534    3090                                                       90631    0.52    0.00  1.0000
   0   6 -20     529     292                                                         532    0.01    0.06  1.0000
   0   6 -21   71890    2300                                                       73326   -0.97   -0.02  1.0000
   0  -6 -22     151     135                                                         117    0.49    0.05  1.0000
   0   6 -22     224     122                                                         184    0.49   -0.04  1.0000
   0  -6 -23   13591     731                                                       13634    0.09   -0.02  1.0000
   0   7  -1  103285    2944                                                      105970   -1.46    0.06  1.0000
   0   7   1   99802    2865                                                      102520   -1.47   -0.05  1.0000
   0  -7  -2   76795    2657                                                       76583    0.13    0.00  1.0000
   0   7   2   78285    2432                                                       78069    0.13    0.00  1.0000
   0   7  -3   40295    1697                                                       38277    1.74    0.00  1.0000
   0  -7  -3   36569    1720                                                       34656    1.73   -0.03  1.0000
   0   7  -4   38561    1882                                                       45610    6.34    0.02  1.0000
   0  -7  -4   34881    1862                                                       41643   -6.33   -0.13  1.0000
   0   7  -5   11338     993                                                       12845    2.42   -0.07  1.0000
   0   7  -5   11174    1181                                                       12670    2.42   -0.07  1.0000
   0  -7  -5    9647     947                                                       11050    2.42   -0.02  1.0000
   0   7  -6   21948    1260                                                       19245   -3.55   -0.01  1.0000
   0  -7  -6   21537    1264                                                       18861    3.54    0.02  1.0000
   0   7  -6   21567    1492                                                       18888   -3.55   -0.01  1.0000
   0   7  -7   44371    1846                                                       38154   -5.73    0.04  1.0000
   0   7  -7   42754    2194                                                       36654   -5.73    0.04  1.0000
   0  -7  -7   41878    1786                                                       35778   -5.73   -0.07  1.0000
   0  -7  -8    6530     738                                                        5602    1.97    0.18  1.0000
   0   7  -8    8156     826                                                        7126   -1.98    0.03  1.0000
   0   7  -8    5954     798                                                        5079   -1.98    0.03  1.0000
   0  -7  -9   51019    2550                                                       54231    2.59   -0.07  1.0000
   0   7  -9   47784    2764                                                       50952    2.60    0.03  1.0000
   0   7  -9   52931    2372                                                       56263    2.60    0.03  1.0000
   0   7 -10   23719    1575                                                       23189    0.64   -0.06  1.0000
   0   7 -10   23840    1881                                                       23309    0.64   -0.06  1.0000
   0  -7 -10   23408    1705                                                       22851   -0.63   -0.04  1.0000
   0  -7 -11   19044    1712                                                       21255    2.72    0.12  1.0000
   0   7 -11   19902    1827                                                       22085    2.71   -0.11  1.0000
   0   7 -12   99113    3976                                                       97175    1.05    0.05  1.0000
   0   7 -13    4121    1077                                                        7026   -6.72    0.04  1.0000
   0   7 -14   31733    2141                                                       32144   -0.42    0.01  1.0000
   0   7 -15   22510    1582                                                       18510    5.52   -0.03  1.0000
   0   7 -16    2222     570                                                        2392   -0.67    0.05  1.0000
   0   7 -17   56462    2580                                                       58222   -1.32    0.01  1.0000
   0   7 -18    9576     987                                                       10250    1.24   -0.05  1.0000
   0   7 -19   18386    1191                                                       18090    0.40    0.00  1.0000
   0  -7 -20   57427    1890                                                       58009   -0.40   -0.07  1.0000
   0   7 -20   56112    1986                                                       56645    0.39    0.00  1.0000
   0  -7 -21      97     144                                                         144   -0.78    0.08  1.0000
   0   7 -21     368     200                                                         449   -0.77   -0.07  1.0000
   0   8   0  364897    6993                                                      374072    2.56    0.02  1.0000
   0  -8   0  364920    7661                                                      374064    2.56   -0.02  1.0000
   0  -8  -1    3783     383                                                        1011   -9.89   -0.05  1.0000
   0   8   1    4341     355                                                        1307   -9.89    0.05  1.0000
   0  -8   1    4681     469                                                        1497    9.90    0.03  1.0000
   0   8  -1    5812     461                                                        2162    9.90   -0.03  1.0000
   0   8  -2  215211    4727                                                      209092   -2.24   -0.06  1.0000
   0  -8  -2  206555    4966                                                      200589   -2.24   -0.02  1.0000
   0   8  -3    2262     681                                                        5204   -8.26   -0.10  1.0000
   0  -8  -3    1651     675                                                        4251    8.25    0.01  1.0000
   0   8   3    1179     517                                                        3469    8.25   -0.01  1.0000
   0   8  -4    6159     895                                                        9146    5.73    0.04  1.0000
   0   8   4    4796     780                                                        7463    5.72   -0.03  1.0000
   0  -8  -4    6236     957                                                        9239    5.72    0.03  1.0000
   0   8   5    3584     547                                                        2956   -1.87   -0.13  1.0000
   0   8  -5    3996     605                                                        3331    1.87    0.15  1.0000
   0  -8  -5    3902     610                                                        3231   -1.87    0.13  1.0000
   0   8  -6   95338    3832                                                      111753   -8.77   -0.04  1.0000
   0   8  -6   97994    3481                                                      114628   -8.77   -0.04  1.0000
   0   8  -7    2092     654                                                        2276   -0.66   -0.08  1.0000
   0  -8  -7    3245     619                                                        3479    0.67   -0.08  1.0000
   0   8  -7    2471     553                                                        2671   -0.66   -0.08  1.0000
   0   8  -8  190621    5343                                                      177764    5.19    0.05  1.0000
   0  -8  -8  184049    4628                                                      171430    5.18    0.06  1.0000
   0   8  -9    5691     816                                                        4317    3.23    0.03  1.0000
   0   8 -10   92354    3910                                                       95188   -1.63    0.01  1.0000
   0   8 -11     183     362                                                         484   -3.07   -0.11  1.0000
   0   8 -12    2805     657                                                        2165    2.44   -0.03  1.0000
   0   8 -13     471     400                                                         302    1.65    0.01  1.0000
   0   8 -14   17130    1440                                                       15399   -2.60    0.02  1.0000
   0   8 -15    5028     804                                                        5063    0.08   -0.01  1.0000
   0   8 -16   75727    2947                                                       78736    1.97    0.00  1.0000
   0   8 -17    2939     543                                                        2989    0.15    0.03  1.0000
   0   8 -18   58426    2084                                                       56547   -1.44    0.01  1.0000
   0  -8  18   53429    1758                                                       51622   -1.44   -0.01  1.0000
   0   8 -19     560     226                                                         411   -1.38    0.07  1.0000
   0   8 -20    7102     579                                                        7354    0.54    0.00  1.0000
   0  -9  -1    7507     983                                                        8251   -1.99    0.04  1.0000
   0  -9   1    7358    1030                                                        8124   -1.99   -0.04  1.0000
   0  -9   2   20210    1556                                                       18018    2.98   -0.06  1.0000
   0  -9  -2   19566    1403                                                       17393   -2.97    0.01  1.0000
   0  -9   3     258     401                                                         207    1.42    0.02  1.0000
   0  -9  -3    1161     458                                                        1067    1.43    0.03  1.0000
   0  -9   4   35881    2403                                                       37673   -1.79    0.05  1.0000
   0  -9  -4   38306    2144                                                       40169    1.79   -0.03  1.0000
   0  -9  -5     958     425                                                         921   -0.84   -0.04  1.0000
   0  -9   5       6     614                                                        -685   -0.83   -0.10  1.0000
   0  -9  -6   14530    1311                                                       15289    1.30    0.00  1.0000
   0   9  -7    4152     751                                                        4484    3.27   -0.16  1.0000
   0  -9  -7    3325     676                                                        3690    3.27    0.06  1.0000
   0   9  -8    4811     781                                                        4131    1.69    0.11  1.0000
   0   9  -9   16033    1404                                                       14667   -2.19   -0.02  1.0000
   0   9 -10   14221    1418                                                       15039    1.26   -0.05  1.0000
   0   9 -11    2110     610                                                        2159    0.13    0.13  1.0000
   0   9 -12   75425    3014                                                       69478   -3.88    0.04  1.0000
   0   9 -13     595     295                                                         572    0.26   -0.04  1.0000
   0   9 -14   11763    1153                                                       12825    2.01    0.00  1.0000
   0  -9  15   10677    1017                                                       10990   -0.58   -0.05  1.0000
   0   9 -15    9236     931                                                        9496   -0.58    0.05  1.0000
   0   9 -16     297     231                                                         298    0.40    0.02  1.0000
   0  -9  16     362     207                                                         358    0.40   -0.02  1.0000
   0  -9  17   20847    1024                                                       20855   -0.02    0.02  1.0000
   0   9 -17   21902    1176                                                       21924   -0.02   -0.02  1.0000
   0   9 -18    5229     521                                                        5568   -0.91   -0.03  1.0000
   0 -10   0    1493     372                                                         482    7.50   -0.06  1.0000
   0 -10  -1   12145    1187                                                       11005    1.85    0.10  1.0000
   0 -10   1   11618    1193                                                       10496   -1.86   -0.11  1.0000
   0 -10  -2    5679    1023                                                        8254   -5.17   -0.04  1.0000
   0 -10   2    4738    1035                                                        7104   -5.16    0.01  1.0000
   0 -10  -3   44297    2426                                                       48288   -3.54   -0.01  1.0000
   0 -10   3   39322    2542                                                       43089    3.55    0.00  1.0000
   0 -10  -4    3855     673                                                        3104    2.12    0.03  1.0000
   0 -10   4    4117     811                                                        3342    2.11    0.03  1.0000
   0 -10  -5   76151    2990                                                       74911    0.85   -0.07  1.0000
   0 -10   5   70138    3422                                                       68980   -0.85    0.12  1.0000
   0 -10   6       8     550                                                        -509   -0.91    0.03  1.0000
   0 -10   7   16954    1703                                                       16482   -0.63   -0.10  1.0000
   0 -10   8     219     394                                                         291    0.90   -0.05  1.0000
   0  10  -9    4343     654                                                        4340   -0.02    0.06  1.0000
   0 -10   9    5696    1003                                                        5713   -0.02   -0.06  1.0000
   0 -10  10     957     412                                                         545   -2.64    0.03  1.0000
   0  10 -10    1466     342                                                         941   -2.64   -0.03  1.0000
   0  10 -11   39753    1978                                                       39178    0.55   -0.05  1.0000
   0 -10  11   63396    3107                                                       62603    0.55    0.05  1.0000
   0 -10  12    8681    1138                                                        9586    1.57   -0.02  1.0000
   0  10 -12    5654     776                                                        6389    1.57    0.02  1.0000
   0 -10  13   69780    2793                                                       69663    0.06    0.05  1.0000
   0  10 -13   51449    2108                                                       51403    0.06   -0.05  1.0000
   0  10 -14     138     206                                                         213    1.16   -0.06  1.0000
   0 -10  14      12     191                                                         -92    1.16    0.06  1.0000
   0  10 -15   13029     856                                                       13132   -0.17   -0.02  1.0000
   0 -10  15   15718     982                                                       15818   -0.17    0.02  1.0000
   0 -11  -1   40074    2190                                                       40403    0.25    0.11  1.0000
   0 -11   1   42417    2351                                                       42730    0.26    0.04  1.0000
   0 -11  -2    3774     718                                                        4281    1.81    0.03  1.0000
   0 -11   2    5439     937                                                        6051   -1.82   -0.04  1.0000
   0 -11  -3   15256    1267                                                       14841   -0.55   -0.14  1.0000
   0 -11   3   12592    1309                                                       12222   -0.55   -0.11  1.0000
   0 -11   4   16165    1553                                                       16219   -0.17    0.14  1.0000
   0 -11   5    9680    1232                                                        8990    1.23    0.02  1.0000
   0 -11   6   27833    2036                                                       25780    2.20   -0.02  1.0000
   0 -11   7   17735    1735                                                       17652    0.08    0.07  1.0000
   0 -11   8     560     529                                                        1217   -3.81   -0.07  1.0000
   0 -11   9   32784    2282                                                       32958   -0.15   -0.06  1.0000
   0 -11  10   10365    1265                                                       11108    1.28    0.06  1.0000
   0 -11  11   11769    1258                                                       12648   -1.49    0.06  1.0000
   0 -11  12   21172    1479                                                       22673    1.98   -0.02  1.0000
   0 -12   0   95747    3429                                                       99977   -2.35   -0.10  1.0000
   0 -12   1     440     469                                                        1144   -4.50   -0.05  1.0000
   0 -12   2   48711    2481                                                       47860    0.66    0.09  1.0000
   0 -12   3     449     474                                                        1091    4.35    0.02  1.0000
   0 -12   4     485     378                                                         502   -0.13    0.00  1.0000
   0 -12   5     801     593                                                        1306   -2.90   -0.07  1.0000
   0 -12   6   36475    2395                                                       34856   -1.56   -0.04  1.0000
   0 -12   7     621     490                                                         811    1.20    0.07  1.0000
   0 -12   8   83017    3893                                                       89155    3.88    0.02  1.0000
   1   0 -24   16023    1101                                                       18119   -2.99   -0.01  1.0000
   1   0 -22    4395     853                                                        5427    2.70   -0.02  1.0000
   1   0 -22    5513     827                                                        6664    2.70   -0.02  1.0000
   1   0 -20  182822    4703                                                      170174   -5.21    0.03  1.0000
   1   0 -18  236751    6041                                                      260542    8.24    0.01  1.0000
   1   0 -16    5191     730                                                        5226    1.06   -0.02  1.0000
   1   0 -16    4755     612                                                        4788    1.06   -0.02  1.0000
   1   0 -14   85228    2841                                                      103913  -10.13   -0.01  1.0000
   1   0 -12  284974    5143                                                      281073    1.25    0.02  1.0000
   1   0 -12  289563    4896                                                      285630    1.25    0.02  1.0000
   1   0 -10  504921    6851                                                      430747   18.63    0.03  1.0000
   1   0 -10  513126    6846                                                      438330   18.63    0.03  1.0000
   1   0  -8   48456    1055                                                       22700  -57.60   -0.03  1.0000
   1   0  -6  546519   13302                                                      999900   86.57   -0.06  1.0000
   1   0  -4  763842    7789                                                      591461  -35.18    0.01  1.0000
   1   0  -2  457044    6438                                                      508842   12.70    0.01  1.0000
   1   0  -2  457608    6366                                                      509437   12.70    0.01  1.0000
   1   0  -2  457398    6228                                                      509216   12.70    0.01  1.0000
  -1   0   0  683460    4183                                                      320543  -87.71   -0.05  1.0000
   1   0   0  699365    4240                                                      331557  -87.71    0.05  1.0000
   1   0   2   69663      88                                                        1297   76.57   -0.06  1.0000
  -1   0  -2   72430     227                                                        1747   76.57    0.06  1.0000
  -1   0  -4  597982    9173                                                      638818   -8.67   -0.10  1.0000
  -1   0  -6  484254    7505                                                      482630    0.39    0.04  1.0000
  -1   0  -8  205666    3887                                                      189397    6.34    0.01  1.0000
  -1   0 -10    7101     529                                                        4252   -6.89   -0.02  1.0000
  -1   0 -12   43105    1450                                                       29901  -12.68    0.03  1.0000
  -1   0 -14  190912    4975                                                      224304   12.75   -0.02  1.0000
  -1   0 -16  136070    3775                                                      130013   -2.93    0.01  1.0000
  -1   0 -18    2643     591                                                        2664    0.09    0.01  1.0000
  -1   0 -20    4570     670                                                        3935    2.59    0.01  1.0000
  -1   0 -22   46959    2136                                                       49068   -1.88   -0.04  1.0000
  -1   0 -24   66846    2213                                                       66226    0.43    0.03  1.0000
   1  -1 -26    3230     376                                                        3393    0.56   -0.02  1.0000
   1  -1 -25   19847    1036                                                       19067   -1.03   -0.02  1.0000
   1  -1 -24   36597    1619                                                       36620    0.00    0.04  1.0000
   1  -1 -23    1360     454                                                        1849    2.07    0.01  1.0000
   1   1 -23    1556     399                                                        2076    2.08   -0.03  1.0000
   1   1 -23    1365     484                                                        1854    2.08   -0.03  1.0000
   1  -1 -23    1230     442                                                        1697    2.07    0.01  1.0000
   1   1 -22   58252    2436                                                       52812    4.15   -0.04  1.0000
   1  -1 -22   60621    2295                                                       55018   -4.16   -0.05  1.0000
   1  -1 -22   57495    2322                                                       52041   -4.16   -0.05  1.0000
   1   1 -22   59088    2124                                                       53609    4.15   -0.04  1.0000
   1   1 -21   17289    1351                                                       20173   -3.85    0.03  1.0000
   1  -1 -21   15293    1404                                                       18027   -3.85   -0.02  1.0000
   1   1 -21   15807    1464                                                       18569   -3.85    0.03  1.0000
   1  -1 -20    6471    1085                                                       10739    8.78    0.04  1.0000
   1   1 -20    6211    1015                                                       10394   -8.77   -0.02  1.0000
   1   1 -20    5633    1073                                                        9633   -8.77   -0.02  1.0000
   1   1 -19   87441    3154                                                       81660    3.48    0.01  1.0000
   1  -1 -19   86208    3025                                                       80444    3.49    0.02  1.0000
   1  -1 -18    2382     736                                                        2714   -6.85   -0.01  1.0000
   1  -1 -18    2086     537                                                        2368   -6.85   -0.01  1.0000
   1   1 -18    2642     703                                                        3028    6.85    0.09  1.0000
   1   1 -17  114951    3391                                                      125981   -5.41   -0.05  1.0000
   1  -1 -17  108608    3709                                                      119307   -5.41    0.03  1.0000
   1   1 -17  113066    3879                                                      124007   -5.41   -0.05  1.0000
   1  -1 -16   56921    2373                                                       55619    1.00   -0.06  1.0000
   1   1 -16   59737    2493                                                       58328   -1.00   -0.09  1.0000
   1   1 -16   57345    2089                                                       55965   -1.00   -0.09  1.0000
   1  -1 -16   55015    2313                                                       53735    1.00   -0.06  1.0000
   1   1 -15   16686     957                                                       13529    4.34    0.00  1.0000
   1   1 -15   17752    1155                                                       14491    4.34    0.00  1.0000
   1  -1 -15   15745    1080                                                       12686    4.33   -0.01  1.0000
   1  -1 -15   14552    1009                                                       11617    4.33   -0.01  1.0000
   1   1 -14  202863    4295                                                      205012    0.80    0.04  1.0000
   1   1 -13    8536     635                                                        6633   -5.04    0.06  1.0000
   1   1 -12  107115    2654                                                       99600   -3.96    0.01  1.0000
   1  -1 -12  116569    2887                                                      108734    3.96   -0.03  1.0000
   1  -1 -11  112583    3327                                                      142859   14.74   -0.01  1.0000
   1  -1 -11  107291    3030                                                      136885   14.74   -0.01  1.0000
   1   1 -10    5628     515                                                        3494    8.06   -0.05  1.0000
   1  -1 -10    6911     516                                                        4515   -8.07   -0.02  1.0000
   1  -1 -10    5706     521                                                        3521   -8.07   -0.02  1.0000
   1  -1  -9  170659    3099                                                      145538  -10.84    0.01  1.0000
   1  -1  -9  169863    3248                                                      144802  -10.84    0.01  1.0000
   1  -1  -8  425481    6705                                                      442025    4.22   -0.07  1.0000
   1   1  -8  400942    6357                                                      417040   -4.22    0.00  1.0000
   1  -1  -7   53813    1884                                                       67112    9.08    0.06  1.0000
   1   1  -7   56543    1687                                                       70109    9.08   -0.14  1.0000
   1  -1  -7   56858    1992                                                       70509    9.08    0.06  1.0000
   1  -1  -6  348963    6846                                                      435573   23.34    0.01  1.0000
   1   1  -6  349641    6083                                                      436365  -23.35   -0.04  1.0000
   1  -1  -6  337865    6371                                                      423161   23.34    0.01  1.0000
   1  -1  -5   13708     349                                                        2306  -31.28   -0.07  1.0000
   1   1  -5   16695     287                                                        4199  -31.28    0.26  1.0000
   1  -1  -4  367465    5009                                                      296507  -20.66   -0.01  1.0000
   1   1  -4  368576    4107                                                      297503   20.66   -0.01  1.0000
   1   1  -3   86630    1185                                                       66235   13.22   -0.11  1.0000
   1  -1  -3   86346    1313                                                       65923   13.21    0.02  1.0000
   1  -1  -2  105296     644                                                       23145  -57.25    0.11  1.0000
   1  -1  -1  759702    8883                                                      705862   10.52    0.02  1.0000
  -1   1   1  751112    8555                                                      697605   10.52   -0.02  1.0000
  -1   1   0  737947    4627                                                      354388   88.04    0.04  1.0000
   1  -1   0  757459    4854                                                      367995   88.04   -0.04  1.0000
   1  -1   1  139166    1360                                                       71414   35.52   -0.01  1.0000
  -1   1  -1  130579    1266                                                       65290   35.52    0.01  1.0000
  -1   1  -2  107488    2873                                                      179639  -33.34    0.07  1.0000
  -1   1  -3    6181     188                                                        1164  -35.86    0.03  1.0000
  -1   1  -4   65495    1594                                                       59858    4.03   -0.12  1.0000
  -1  -1  -5  129248    2591                                                      106764  -11.32    0.04  1.0000
  -1   1  -5  127388    2410                                                      105102  -11.31    0.05  1.0000
  -1  -1  -6    3293     381                                                        2558   -2.30   -0.03  1.0000
  -1   1  -6    3813     383                                                        3015    2.31    0.05  1.0000
  -1   1  -7  223586    4319                                                      234725    3.97   -0.07  1.0000
  -1  -1  -7  205556    4569                                                      216302    3.98   -0.01  1.0000
  -1  -1  -8   53755    1840                                                       45762    6.18    0.03  1.0000
  -1   1  -8   55184    1639                                                       47075   -6.18   -0.03  1.0000
  -1   1  -9    1845     482                                                        4066   12.48    0.00  1.0000
  -1  -1  -9    1731     525                                                        3860   12.48    0.01  1.0000
  -1  -1 -10  261763    5084                                                      245311    5.57    0.01  1.0000
  -1   1 -10  246549    4570                                                      230638   -5.57    0.08  1.0000
  -1   1 -11   27708    1472                                                       33583   -5.61    0.02  1.0000
  -1  -1 -11   29714    1696                                                       35796   -5.62    0.00  1.0000
  -1   1 -12   78694    2568                                                       87267    5.26   -0.12  1.0000
  -1   1 -13   58390    2039                                                       54156    3.15   -0.02  1.0000
  -1  -1 -14    5588     817                                                        7733   -4.62    0.03  1.0000
  -1   1 -14    5257     755                                                        7354    4.62    0.05  1.0000
  -1   1 -15   81458    2864                                                       84640   -1.94    0.01  1.0000
  -1  -1 -15   82542    2898                                                       85759   -1.93   -0.04  1.0000
  -1   1 -15   82260    2787                                                       85458   -1.94    0.01  1.0000
  -1   1 -16   17791    1361                                                       19651   -2.40   -0.02  1.0000
  -1   1 -16   18555    1361                                                       20454   -2.40   -0.02  1.0000
  -1  -1 -16   17492    1356                                                       19325    2.41   -0.04  1.0000
  -1  -1 -17   20694    1439                                                       20855   -0.21    0.01  1.0000
  -1   1 -17   21169    1428                                                       21331   -0.20   -0.01  1.0000
  -1   1 -17   20496    1421                                                       20656   -0.20   -0.01  1.0000
  -1  -1 -18   42065    2195                                                       45606    3.10    0.03  1.0000
  -1   1 -18   43832    2179                                                       47426   -3.09    0.00  1.0000
  -1  -1 -19      96     247                                                         -18   -3.25    0.05  1.0000
  -1   1 -19      96     267                                                         -98   -3.25   -0.04  1.0000
  -1  -1 -19     384     242                                                         222   -3.25    0.05  1.0000
  -1  -1 -20   65352    2436                                                       58094   -5.22    0.02  1.0000
  -1  -1 -20   61340    2400                                                       54314   -5.22    0.02  1.0000
  -1   1 -20   65877    2545                                                       58580    5.21    0.02  1.0000
  -1  -1 -21   29869    1785                                                       33431    3.57   -0.02  1.0000
  -1   1 -21   29867    1854                                                       33437    3.57    0.01  1.0000
  -1  -1 -22    7644     912                                                        9871    4.26    0.00  1.0000
  -1   1 -22    7103     920                                                        9248   -4.25    0.00  1.0000
  -1   1 -23   35969    1677                                                       34395   -1.56    0.00  1.0000
  -1  -1 -23   34115    1572                                                       32556   -1.57   -0.04  1.0000
  -1  -1 -24   11231     803                                                       12352   -1.79    0.00  1.0000
  -1  -1 -24   10520     865                                                       11606   -1.79    0.00  1.0000
  -1   1 -24   10048     879                                                       11113    1.79    0.02  1.0000
  -1  -1 -25   13729     841                                                       14326    0.94    0.04  1.0000
  -1   1 -25   13870     893                                                       14457    0.94    0.01  1.0000
  -1  -1 -25   13309     719                                                       13897    0.94    0.04  1.0000
   1  -2 -26     130     119                                                         182   -0.71    0.01  1.0000
   1  -2 -25   35027    1457                                                       36475   -1.37   -0.04  1.0000
   1  -2 -24    1288     360                                                        1447    0.72    0.02  1.0000
   1   2 -23   67799    2576                                                       66339   -1.08    0.04  1.0000
   1  -2 -23   68964    2431                                                       67446    1.07    0.03  1.0000
   1  -2 -22    2943     547                                                        2874   -0.21   -0.05  1.0000
   1   2 -22    2470     550                                                        2405   -0.22    0.04  1.0000
   1  -2 -21   78343    2964                                                       82680   -2.72    0.01  1.0000
   1   2 -21   80084    3180                                                       84475    2.72   -0.02  1.0000
   1   2 -20      77     278                                                         227    2.11    0.01  1.0000
   1  -2 -20      40     348                                                        -394    2.11    0.03  1.0000
   1  -2 -19    4439     636                                                        3061    4.00   -0.01  1.0000
   1   2 -19    5743     796                                                        4156   -4.00   -0.01  1.0000
   1  -2 -18    3382     565                                                        3200   -0.52    0.04  1.0000
   1  -2 -18    2916     521                                                        2747   -0.52    0.04  1.0000
   1   2 -18    1924     393                                                        1792   -0.52   -0.12  1.0000
   1   2 -18    2327     531                                                        2181   -0.52   -0.12  1.0000
   1  -2 -17   47350    2074                                                       42623   -4.09    0.06  1.0000
   1  -2 -17   45569    2075                                                       40933   -4.09    0.06  1.0000
   1   2 -17   40718    1922                                                       36316    4.07    0.02  1.0000
   1   2 -17   41632    1769                                                       37180    4.07    0.02  1.0000
   1   2 -17   42422    2104                                                       37927    4.07    0.02  1.0000
   1  -2 -16      12     309                                                         481   -6.22   -0.07  1.0000
   1   2 -16       2     307                                                         373   -6.24    0.10  1.0000
   1  -2 -16       3     324                                                         405   -6.22   -0.07  1.0000
   1  -2 -16       8     237                                                         261   -6.22   -0.07  1.0000
   1   2 -16       3     197                                                         308   -6.24    0.10  1.0000
   1   2 -16      63     388                                                         708   -6.24    0.10  1.0000
   1  -2 -15  108735    3578                                                      121236    6.70   -0.07  1.0000
   1   2 -15  115937    3866                                                      128898   -6.69   -0.04  1.0000
   1   2 -15  107053    3264                                                      119518   -6.69   -0.04  1.0000
   1  -2 -15  109300    3544                                                      121833    6.70   -0.07  1.0000
   1   2 -14   15349     723                                                        6580   14.20   -0.01  1.0000
   1   2 -13  115008    3066                                                      111780    1.70    0.06  1.0000
   1   2 -12   27190    1869                                                       46944  -17.19    0.11  1.0000
   1   2 -11   33642    1706                                                       42658   -7.84    0.00  1.0000
   1   2 -10   21412    1165                                                       23891    2.74   -0.08  1.0000
   1  -2  -9  114045    3661                                                      176209  -27.76   -0.04  1.0000
   1   2  -9  101270    3382                                                      160236   27.76    0.06  1.0000
   1  -2  -8   10090    1083                                                       20693   14.42   -0.06  1.0000
   1   2  -8   10005     920                                                       20581   14.43    0.08  1.0000
   1  -2  -7  265636    4071                                                      202146   22.95    0.04  1.0000
   1   2  -7  261882    3462                                                      198835  -22.96   -0.07  1.0000
   1   2  -6    6288     586                                                       12173  -10.30   -0.12  1.0000
   1  -2  -6    4915     751                                                       10223  -10.30    0.05  1.0000
   1   2  -5  171262    3635                                                      236272   25.19   -0.02  1.0000
   1  -2  -5  170365    4421                                                      235285  -25.20   -0.03  1.0000
   1   2  -4    6600     397                                                        7395   -1.58   -0.01  1.0000
  -1  -2   3   37598     264                                                        6891  -47.85   -0.06  1.0000
   1  -2  -3   36737     394                                                        6413   47.87    0.02  1.0000
  -1  -2   2   28532     660                                                       43086   12.84   -0.01  1.0000
   1  -2  -2   28321    1074                                                       42821   12.83   -0.09  1.0000
  -1  -2   1   37039     340                                                       17074   22.10    0.00  1.0000
   1  -2  -1   34333     588                                                       15256  -22.10    0.07  1.0000
  -1   2   0   28005     929                                                       44184  -14.23   -0.15  1.0000
   1  -2   0   27360    1075                                                       43368  -14.23    0.15  1.0000
   1  -2   1  127163    2514                                                      149616   10.87   -0.10  1.0000
  -1   2  -1  119428    2283                                                      141371   10.87    0.10  1.0000
   1  -2   2    4880     262                                                        2555   -6.41   -0.03  1.0000
  -1   2  -2    6198     264                                                        3531   -6.41    0.03  1.0000
  -1   2  -3   71081     872                                                       28385  -47.11   -0.06  1.0000
   1  -2   3   66570     929                                                       25293  -47.11    0.06  1.0000
  -1   2  -4     534     202                                                        1263    4.14    0.05  1.0000
   1  -2   4    2070     357                                                        3356    4.14   -0.05  1.0000
  -1   2  -5   61169    2327                                                      108873   28.54    0.05  1.0000
  -1   2  -6   11487     212                                                         933   26.22    0.01  1.0000
  -1   2  -7    7555     484                                                        4732    6.56    0.00  1.0000
  -1   2  -8     246     861                                                       12822  -32.44   -0.04  1.0000
  -1   2  -9  297402    5462                                                      293339    1.27    0.02  1.0000
  -1   2 -10    6660     946                                                       13266   11.15    0.10  1.0000
  -1   2 -11  290551    5994                                                      321181   -9.53    0.01  1.0000
  -1   2 -12    2193     590                                                        4509    6.75   -0.08  1.0000
  -1   2 -13  112202    2896                                                       98083    7.49    0.01  1.0000
  -1   2 -14    3265     765                                                        7193   -9.20    0.04  1.0000
  -1  -2 -14    3775     799                                                        7945   -9.20   -0.07  1.0000
  -1  -2 -14    4080     904                                                        8384   -9.20   -0.07  1.0000
  -1   2 -15    5308     826                                                        8052   -5.69   -0.01  1.0000
  -1  -2 -15    4703     872                                                        7304    5.69   -0.01  1.0000
  -1   2 -15    5721     866                                                        8559   -5.69   -0.01  1.0000
  -1  -2 -15    5569     878                                                        8375    5.69   -0.01  1.0000
  -1  -2 -16    2610     609                                                        3758    3.39   -0.02  1.0000
  -1   2 -16    2275     574                                                        3356    3.40    0.00  1.0000
  -1   2 -16    1708     522                                                        2658    3.40    0.00  1.0000
  -1   2 -17  146683    3993                                                      144263   -1.09   -0.01  1.0000
  -1  -2 -17  143040    4045                                                      140668    1.09   -0.02  1.0000
  -1  -2 -18    1990     529                                                        2114    0.45    0.02  1.0000
  -1   2 -18    2072     563                                                        2196    0.45    0.00  1.0000
  -1  -2 -19  132244    4007                                                      138937   -3.23    0.00  1.0000
  -1   2 -19  131592    4156                                                      138229    3.22   -0.04  1.0000
  -1  -2 -19  130848    4006                                                      137506   -3.23    0.00  1.0000
  -1  -2 -20    4648     660                                                        4362    0.71   -0.03  1.0000
  -1   2 -20    5106     763                                                        4803    0.72    0.02  1.0000
  -1  -2 -20    4836     710                                                        4544    0.71   -0.03  1.0000
  -1  -2 -21   43843    1955                                                       42700    0.98    0.02  1.0000
  -1   2 -21   47684    2159                                                       46526   -0.99    0.06  1.0000
  -1   2 -22    2262     491                                                        2411   -0.51   -0.04  1.0000
  -1  -2 -22    2240     485                                                        2388   -0.51    0.04  1.0000
  -1   2 -23    3912     590                                                        4426    1.32    0.01  1.0000
  -1  -2 -23    3911     566                                                        4422   -1.32   -0.01  1.0000
  -1  -2 -24     115     172                                                         180   -0.95   -0.04  1.0000
  -1   2 -24     260     256                                                         357   -0.95    0.04  1.0000
  -1  -2 -24       7     160                                                          27   -0.95   -0.04  1.0000
  -1  -2 -25   32465    1184                                                       33647    1.20   -0.02  1.0000
   1  -3 -26   10897     633                                                       10990    0.15    0.01  1.0000
   1  -3 -25   31685    1296                                                       31563    0.13   -0.02  1.0000
   1  -3 -24   13973     952                                                       13998    0.03    0.02  1.0000
   1  -3 -23     219     313                                                         178   -1.89    0.04  1.0000
   1   3 -22   13628    1162                                                       13803   -0.34    0.01  1.0000
   1   3 -21   37532    2156                                                       41970    3.87    0.04  1.0000
   1  -3 -21   34339    1908                                                       38560    3.87   -0.05  1.0000
   1  -3 -20   10416     982                                                       10022   -0.71   -0.01  1.0000
   1   3 -20   10123    1088                                                        9745    0.69   -0.01  1.0000
   1   3 -20   11524    1005                                                       11121    0.69   -0.01  1.0000
   1   3 -19   76275    2737                                                       71255   -3.29   -0.03  1.0000
   1   3 -19   77069    2986                                                       72023   -3.29   -0.03  1.0000
   1  -3 -19   77388    2795                                                       72365   -3.30    0.05  1.0000
   1  -3 -18    4418     790                                                        5118   -1.86    0.03  1.0000
   1   3 -18    3465     793                                                        4090    1.87   -0.03  1.0000
   1   3 -18    3734     721                                                        4382    1.87   -0.03  1.0000
   1  -3 -17   89991    3147                                                       93042    1.74    0.00  1.0000
   1   3 -17   88217    3354                                                       91222    1.73   -0.02  1.0000
   1   3 -17   86502    3258                                                       89477    1.73   -0.02  1.0000
   1   3 -17   83422    2851                                                       86344    1.73   -0.02  1.0000
   1  -3 -17   94740    3321                                                       97870    1.74    0.00  1.0000
   1   3 -16   23919    1344                                                       20752   -4.07    0.01  1.0000
   1  -3 -16   27900    1551                                                       24475    4.07    0.00  1.0000
   1   3 -16   26667    1627                                                       23319   -4.07    0.01  1.0000
   1   3 -16   26492    1602                                                       23155   -4.07    0.01  1.0000
   1  -3 -16   27053    1579                                                       23681    4.07    0.00  1.0000
   1  -3 -16   25131    1450                                                       21884    4.07    0.00  1.0000
   1   3 -15   15822    1220                                                       17107    1.69    0.01  1.0000
   1  -3 -15   15993    1259                                                       17290    1.69    0.02  1.0000
   1   3 -15   15000    1327                                                       16252    1.69    0.01  1.0000
   1  -3 -15   14892    1211                                                       16144    1.69    0.02  1.0000
   1  -3 -15   15822    1314                                                       17112    1.69    0.02  1.0000
   1   3 -14   35686    2159                                                       45097    9.06   -0.08  1.0000
   1  -3 -14   31534    1884                                                       40444   -9.07    0.03  1.0000
   1  -3 -14   32289    2012                                                       41301   -9.07    0.03  1.0000
   1   3 -14   32627    1902                                                       41642    9.06   -0.08  1.0000
   1   3 -13    3313     570                                                        3261    0.44   -0.04  1.0000
   1  -3 -13    4850     728                                                        4759    0.44    0.03  1.0000
   1   3 -12   31471    1361                                                       24552   -7.39    0.03  1.0000
   1  -3 -12   30721    1420                                                       23890    7.40   -0.06  1.0000
   1   3 -11   94694    3016                                                      114253  -10.64    0.00  1.0000
   1  -3 -11   90843    3129                                                      110111  -10.63   -0.21  1.0000
   1  -3 -10    6047     816                                                        9789   -7.07    0.02  1.0000
   1   3 -10    7119     798                                                       11138    7.07    0.06  1.0000
   1  -3  -9  173281    3575                                                      154324    7.98    0.14  1.0000
   1   3  -9  174569    3287                                                      155661    7.98   -0.07  1.0000
   1   3  -8  129785    3633                                                      192822  -26.69    0.02  1.0000
   1  -3  -8  128834    3900                                                      191661   26.69   -0.03  1.0000
   1  -3  -7   39437    1323                                                       34385    4.45    0.05  1.0000
   1   3  -7   46753    1291                                                       41207    4.46    0.11  1.0000
   1  -3  -6  211858    2906                                                      141111  -29.02   -0.02  1.0000
   1   3  -6  205948    2621                                                      136259   29.03    0.04  1.0000
   1  -3  -5   10226     530                                                        7572   -5.36   -0.02  1.0000
  -1  -3   5    8546     375                                                        6119   -5.37   -0.06  1.0000
   1   3  -5    9821     470                                                        7243   -5.37    0.06  1.0000
   1   3  -4  134518    2895                                                      166708  -14.03   -0.09  1.0000
  -1  -3   4  135174    2565                                                      167361  -14.03    0.09  1.0000
   1  -3  -4  131266    2936                                                      163068   14.02    0.08  1.0000
  -1  -3   3   62222    1063                                                       58419   -2.81    0.01  1.0000
   1  -3  -3   62448    1499                                                       58683   -2.81    0.07  1.0000
   1  -3  -3   63080    1414                                                       59295   -2.81    0.07  1.0000
   1  -3  -2    9591     829                                                       22260  -17.03   -0.03  1.0000
  -1  -3   2    8666     511                                                       20840   17.03   -0.02  1.0000
   1  -3  -2    8919     737                                                       21230  -17.03   -0.03  1.0000
   1  -3  -1  325198    5675                                                      388838   18.01   -0.28  1.0000
  -1   3   0   77991    1736                                                       91872   -8.21    0.17  1.0000
   1  -3   0   74620    1878                                                       88352   -8.21   -0.17  1.0000
  -1  -3   0   74362    1476                                                       87961    8.19   -0.02  1.0000
   1  -3   1   20410     356                                                        4123  -30.51    0.13  1.0000
  -1   3  -1   21859     328                                                        4791  -30.51   -0.13  1.0000
  -1   3  -2   93959    1242                                                       48693   30.66   -0.17  1.0000
   1  -3   2   98609    1413                                                       51883   30.66    0.17  1.0000
  -1   3  -3    2349     470                                                        7740   14.90   -0.01  1.0000
   1  -3   3    2178     525                                                        7407   14.90    0.01  1.0000
  -1   3  -4   96226    1823                                                       78364   10.43    0.06  1.0000
   1  -3   4   97457    2060                                                       79538   10.43   -0.06  1.0000
  -1   3  -5    9718     532                                                        7609    7.54    0.11  1.0000
   1  -3   5   10238     644                                                        8190    7.54   -0.11  1.0000
  -1   3  -6   12145    1409                                                       41859  -31.48    0.09  1.0000
   1  -3   6   10853    1588                                                       39441  -31.48   -0.09  1.0000
   1  -3   7  130028    3612                                                      138512   -4.03    0.11  1.0000
  -1   3  -7  138603    3188                                                      147499   -4.03   -0.11  1.0000
   1  -3   8  125376    3931                                                      142675    7.93    0.10  1.0000
  -1   3  -8  129220    3369                                                      146701    7.93   -0.10  1.0000
   1  -3   9   17615    1590                                                       23146   -6.93    0.00  1.0000
  -1   3  -9   21422    1370                                                       27488   -6.93    0.00  1.0000
  -1   3 -10   98384    2910                                                       97897   -0.25   -0.06  1.0000
  -1   3 -11    6877     901                                                       10357    6.39   -0.03  1.0000
  -1   3 -12  103404    3271                                                      112692    4.83    0.04  1.0000
  -1   3 -13   61419    2330                                                       59722   -1.21    0.00  1.0000
  -1  -3 -13   67245    2380                                                       65485   -1.21    0.03  1.0000
   1  -3  14   20851    1797                                                       16798   -5.03    0.08  1.0000
  -1  -3 -14   18442    1237                                                       14632    5.04   -0.03  1.0000
  -1   3 -14   17331    1085                                                       13630   -5.03   -0.08  1.0000
  -1  -3 -14   17597    1104                                                       13880    5.04   -0.03  1.0000
  -1  -3 -15   84447    2841                                                       80094   -2.70    0.06  1.0000
  -1   3 -15   85795    2812                                                       81357   -2.69   -0.04  1.0000
  -1  -3 -15   87477    3108                                                       83046   -2.70    0.06  1.0000
  -1  -3 -16   21986    1372                                                       17382   -5.88    0.03  1.0000
   1  -3  16   24404    1992                                                       19559    5.87   -0.07  1.0000
  -1   3 -16   21385    1235                                                       16822    5.87    0.07  1.0000
  -1  -3 -16   21149    1258                                                       16638   -5.88    0.03  1.0000
  -1   3 -17    5798     848                                                        6333    1.48    0.06  1.0000
  -1  -3 -17    6997     881                                                        7536    1.49   -0.08  1.0000
  -1  -3 -18  102944    3391                                                      107603    2.48    0.02  1.0000
  -1  -3 -18   97403    3349                                                      101936    2.48    0.02  1.0000
  -1   3 -18   96142    3453                                                      100634   -2.47   -0.02  1.0000
  -1  -3 -19     668     378                                                        1266    3.26    0.06  1.0000
  -1  -3 -19     591     433                                                        1158    3.26    0.06  1.0000
  -1   3 -19     539     399                                                        1086    3.26   -0.02  1.0000
  -1   3 -20   31767    1754                                                       32696   -0.95   -0.02  1.0000
  -1   3 -20   29095    1721                                                       29985   -0.95   -0.02  1.0000
  -1  -3 -20   29002    1662                                                       29884    0.95    0.01  1.0000
  -1  -3 -20   30708    1673                                                       31616    0.95    0.01  1.0000
  -1   3 -21   20924    1410                                                       23948   -3.75    0.03  1.0000
  -1   3 -21   21579    1502                                                       24648   -3.75    0.03  1.0000
  -1  -3 -21   20321    1361                                                       23330   -3.76   -0.03  1.0000
  -1  -3 -22    3547     480                                                        3353   -0.62   -0.01  1.0000
  -1   3 -22    3790     562                                                        3592    0.62    0.01  1.0000
  -1   3 -22    3088     422                                                        2909    0.62    0.01  1.0000
  -1   3 -23   27347    1368                                                       26055    1.50    0.02  1.0000
  -1  -3 -23   28284    1261                                                       26965    1.51    0.03  1.0000
  -1   3 -24    2642     400                                                        2667    0.09    0.01  1.0000
  -1  -3 -24    3571     435                                                        3598   -0.08    0.00  1.0000
  -1  -3 -25   15295     754                                                       15567   -0.42    0.02  1.0000
   1  -4 -25     121     126                                                         202    1.17   -0.01  1.0000
   1  -4 -24   11812     857                                                       12923    1.89   -0.01  1.0000
   1  -4 -23      70     186                                                          63   -0.24    0.01  1.0000
   1  -4 -22   10934     990                                                       11437   -0.82   -0.07  1.0000
   1   4 -22   10017     819                                                       10470   -0.82    0.05  1.0000
   1   4 -21     166     252                                                         196   -0.43    0.03  1.0000
   1   4 -20   79374    2804                                                       78551    0.57   -0.10  1.0000
   1   4 -20   78018    2972                                                       77202    0.57   -0.10  1.0000
   1   4 -19     820     409                                                        1250    2.23    0.03  1.0000
   1   4 -19     632     360                                                        1015    2.23    0.03  1.0000
   1   4 -18  176732    5075                                                      185570   -3.64    0.05  1.0000
   1   4 -18  176228    4987                                                      185054   -3.64    0.05  1.0000
   1   4 -17     297     407                                                         621   -2.59    0.00  1.0000
   1   4 -17     191     400                                                         462   -2.59    0.00  1.0000
   1   4 -16   22010    1303                                                       17783    5.74    0.06  1.0000
   1  -4 -16   27608    1601                                                       22945    5.74   -0.12  1.0000
   1   4 -16   23564    1501                                                       19185    5.74    0.06  1.0000
   1   4 -16   24580    1569                                                       20105    5.74    0.06  1.0000
   1  -4 -15    2820     380                                                        1300    5.69    0.03  1.0000
   1   4 -15    4382     564                                                        2418   -5.69   -0.03  1.0000
   1   4 -15    4139     500                                                        2238   -5.69   -0.03  1.0000
   1  -4 -15    3571     519                                                        1825    5.69    0.03  1.0000
   1   4 -15    4838     636                                                        2760   -5.69   -0.03  1.0000
   1   4 -14    2234     528                                                        1622   -7.80   -0.13  1.0000
   1   4 -14    1787     391                                                        1183   -7.80   -0.13  1.0000
   1   4 -14    1750     519                                                        1147   -7.80   -0.13  1.0000
   1  -4 -14    2390     481                                                        1847   -7.80    0.15  1.0000
   1  -4 -14    2537     515                                                        1995   -7.80    0.15  1.0000
   1  -4 -13    4831     339                                                         784  -13.90   -0.06  1.0000
   1   4 -13    5645     330                                                        1129   13.90    0.00  1.0000
   1  -4 -13    5691     367                                                        1154  -13.90   -0.06  1.0000
   1   4 -12  111290    3589                                                      135681   12.11    0.12  1.0000
   1  -4 -12  105070    3706                                                      128637   12.12   -0.16  1.0000
   1  -4 -11     892     552                                                        3531    9.80   -0.47  1.0000
   1   4 -11    1355     558                                                        4382   -9.75    0.28  1.0000
   1  -4 -10  149453    3584                                                      136942   -5.93    0.09  1.0000
   1   4 -10  155951    3371                                                      143045   -5.93   -0.05  1.0000
   1   4  -9     961     287                                                        1096    0.36   -0.63  1.0000
   1  -4  -9     496     340                                                         648   -0.48    0.97  1.0000
   1   4  -8   93769    2435                                                       97379    2.03    0.03  1.0000
   1  -4  -8   89053    2571                                                       92521    2.02   -0.03  1.0000
  -1  -4   7     158     221                                                        1025    6.89   -0.39  1.0000
   1  -4  -7     227     311                                                        1183   -6.83   -0.43  1.0000
   1   4  -7      37     218                                                         584    6.89    0.39  1.0000
   1   4  -6    4807     264                                                        1634   -9.96    0.01  1.0000
  -1  -4   6    4843     217                                                        1657   -9.96   -0.01  1.0000
   1  -4  -6    5017     309                                                        1771   -9.96   -0.06  1.0000
  -1  -4   5    1145     231                                                        2435    5.17   -0.02  1.0000
   1  -4  -5    1184     335                                                        2490   -5.17   -0.04  1.0000
   1   4  -5    1310     330                                                        2672    5.17    0.02  1.0000
   1  -4  -4  207765    3523                                                      191982    6.04    0.04  1.0000
  -1  -4   4  215927    3000                                                      199840    6.04    0.04  1.0000
   1   4  -4  211936    3549                                                      196060    6.04   -0.04  1.0000
   1  -4  -3      14     541                                                        7275   27.29   -0.21  1.0000
   1   4  -3     108     550                                                        8521  -27.30   -0.13  1.0000
   1  -4  -3      32     506                                                        7648   27.29   -0.21  1.0000
  -1  -4   3      93     371                                                        8388  -27.30    0.13  1.0000
   1  -4  -2  504047    7951                                                      542283   -8.99    0.03  1.0000
  -1  -4   2  515219    7185                                                      553846   -8.98    0.02  1.0000
   1  -4  -1     401     178                                                         827  -16.18    0.29  1.0000
  -1   4   0  391931    4716                                                      304024   25.31   -0.01  1.0000
  -1  -4   0  396841    4298                                                      308361   25.31    0.00  1.0000
   1  -4   0  389406    4919                                                      301779   25.31    0.01  1.0000
  -1   4  -1    3002     385                                                        4334   -3.69    0.01  1.0000
   1  -4   1    2656     390                                                        3917   -3.69   -0.01  1.0000
   1  -4   2  177088    3811                                                      208023  -11.72    0.06  1.0000
  -1  -4  -2  181742    3421                                                      213060  -11.72    0.04  1.0000
  -1   4  -2  176742    3624                                                      207657  -11.72   -0.06  1.0000
   1  -4   3    2098     400                                                        3644   -4.86    0.07  1.0000
  -1  -4  -3    2966     397                                                        4773    4.88   -0.03  1.0000
  -1   4  -3    2671     407                                                        4393   -4.86   -0.07  1.0000
  -1   4  -4    8042     566                                                        8262    0.88    0.05  1.0000
   1  -4   4    5899     544                                                        6047    0.88   -0.05  1.0000
   1  -4   5    1595     635                                                        7398   15.31   -0.07  1.0000
  -1   4  -5    1466     564                                                        7114   15.31    0.07  1.0000
   1  -4   6  268680    4448                                                      212235  -19.97    0.02  1.0000
  -1   4  -6  277732    4156                                                      220263  -19.97   -0.02  1.0000
  -1   4  -7   24135     787                                                       11111  -16.59   -0.09  1.0000
   1  -4   7   23445     895                                                       10647  -16.59    0.09  1.0000
   1  -4   8  403314    8960                                                      491241   22.15    0.07  1.0000
  -1   4  -8  425652    8238                                                      515770   22.15   -0.07  1.0000
  -1   4  -9    4054     879                                                       10702   13.23    0.07  1.0000
   1  -4   9    3368    1038                                                        9563   13.23   -0.07  1.0000
   1  -4  10   28307    1685                                                       21637   -7.13   -0.07  1.0000
  -1   4 -10   29229    1359                                                       22470   -7.13    0.07  1.0000
  -1   4 -11     260     216                                                         173   -1.06    0.04  1.0000
   1  -4  11     167     301                                                          97   -1.06   -0.04  1.0000
  -1  -4 -12   17631    1164                                                       17028    0.88   -0.01  1.0000
  -1   4 -12   14932    1149                                                       14361    0.89    0.03  1.0000
   1  -4  12   16127    1631                                                       15555    0.89   -0.03  1.0000
  -1   4 -13      96     339                                                         874   -6.65   -0.02  1.0000
  -1  -4 -13       5     216                                                         442    6.65    0.02  1.0000
  -1  -4 -13      16     309                                                         268    6.65    0.02  1.0000
   1  -4  13      11     429                                                         517   -6.65    0.02  1.0000
   1  -4  14  118250    5007                                                      113761    2.36    0.02  1.0000
  -1   4 -14  104574    3282                                                      100383    2.36   -0.02  1.0000
  -1  -4 -14  107215    3568                                                      102933    2.37    0.01  1.0000
  -1   4 -14  108292    3443                                                      104026    2.36   -0.02  1.0000
  -1  -4 -14  109366    3257                                                      105041    2.37    0.01  1.0000
  -1   4 -15     599     441                                                        1252    3.63    0.08  1.0000
  -1   4 -15       2     232                                                         149    3.63    0.08  1.0000
  -1  -4 -15     198     273                                                         624   -3.63    0.05  1.0000
   1  -4  15     118     601                                                         475    3.63   -0.08  1.0000
  -1  -4 -15      69     249                                                         369   -3.63    0.05  1.0000
  -1   4 -16  162238    4604                                                      169335   -3.01    0.00  1.0000
  -1  -4 -16  170544    4701                                                      177851   -3.02   -0.03  1.0000
  -1  -4 -16  158262    4403                                                      165304   -3.02   -0.03  1.0000
  -1  -4 -17    4860     700                                                        4555   -0.74   -0.07  1.0000
  -1   4 -17    4194     641                                                        3912    0.74   -0.01  1.0000
  -1  -4 -17    4517     654                                                        4223   -0.74   -0.07  1.0000
  -1   4 -18   10995    1033                                                       10753    0.40    0.02  1.0000
  -1  -4 -18   11288    1024                                                       11049    0.40    0.01  1.0000
  -1  -4 -19    2722     574                                                        3122    1.24   -0.01  1.0000
  -1   4 -19    2378     543                                                        2755   -1.24   -0.03  1.0000
  -1   4 -20   11096     979                                                       10484   -1.12   -0.03  1.0000
  -1   4 -20   11491     978                                                       10868   -1.12   -0.03  1.0000
  -1   4 -21     281     257                                                         413   -1.21    0.03  1.0000
  -1   4 -21     355     259                                                         501   -1.21    0.03  1.0000
  -1   4 -22   34503    1583                                                       35794    1.38    0.02  1.0000
  -1   4 -22   33366    1496                                                       34636    1.38    0.02  1.0000
  -1   4 -23      23     122                                                          76    1.32    0.00  1.0000
  -1  -4 -24   38519    1337                                                       38076   -0.45    0.01  1.0000
   1  -5 -24   15449     819                                                       14727    1.15    0.02  1.0000
   1  -5 -23    1140     316                                                        1167   -0.14    0.03  1.0000
   1   5 -23    1083     214                                                        1112   -0.14   -0.03  1.0000
   1   5 -22   22104    1202                                                       23248    1.53    0.00  1.0000
   1  -5 -22   22434    1301                                                       23617   -1.53   -0.06  1.0000
   1   5 -21   14719    1027                                                       13890   -1.30    0.04  1.0000
   1   5 -20    3478     575                                                        3422   -0.27    0.01  1.0000
   1   5 -19   63398    2680                                                       65304    1.32   -0.01  1.0000
   1   5 -18    1816     593                                                        1981   -0.73   -0.01  1.0000
   1   5 -17   37858    2234                                                       42709    4.30    0.02  1.0000
   1   5 -17   39696    2363                                                       44661    4.30    0.02  1.0000
   1   5 -16   60903    2809                                                       59418    1.08   -0.01  1.0000
   1   5 -16   54747    2569                                                       53339    1.08   -0.01  1.0000
   1  -5 -15    6017     586                                                        2693   -8.94   -0.03  1.0000
   1   5 -15    5387     473                                                        2276   -8.95    0.01  1.0000
   1   5 -15    6292     625                                                        2882   -8.95    0.01  1.0000
   1   5 -14   80347    3361                                                       81814   -0.91   -0.04  1.0000
   1  -5 -14   74159    3093                                                       75583    0.90    0.08  1.0000
   1   5 -13    7051     841                                                        5232    4.88    0.05  1.0000
   1  -5 -13    6711     767                                                        4937    4.86    0.07  1.0000
   1   5 -13    7370     734                                                        5509    4.88    0.05  1.0000
   1   5 -12    2494     505                                                        2433   -0.74    0.03  1.0000
   1   5 -12    3248     626                                                        3179   -0.74    0.03  1.0000
   1  -5 -12    3212     628                                                        3121    0.73   -0.10  1.0000
   1   5 -11   65986    2417                                                       69625   -2.48    0.02  1.0000
   1  -5 -11   63523    2656                                                       67111   -2.48   -0.01  1.0000
   1   5 -11   70105    3088                                                       73855   -2.48    0.02  1.0000
   1   5 -10    8470     768                                                        7712   -1.41   -0.03  1.0000
   1  -5 -10    7685     919                                                        6962    1.42   -0.01  1.0000
   1   5  -9  104134    2690                                                       97163    3.81   -0.10  1.0000
   1  -5  -9   97703    2897                                                       90851    3.81    0.13  1.0000
   1  -5  -8  142011    3805                                                      157486   -6.82    0.15  1.0000
   1   5  -8  135961    3474                                                      151189    6.83   -0.01  1.0000
   1   5  -7    3360     741                                                       10132  -15.54    0.02  1.0000
   1  -5  -7    3483     806                                                       10355  -15.53   -0.03  1.0000
   1  -5  -6  136412    2961                                                      117785    9.19   -0.23  1.0000
   1   5  -6  145906    2907                                                      126628   -9.18    0.22  1.0000
   1  -5  -5   12155    1532                                                       42111   32.46   -0.03  1.0000
   1   5  -5   12715    1525                                                       43170   32.45    0.05  1.0000
   1   5  -4  101019    2623                                                      110222    4.87   -0.08  1.0000
   1   5  -3  172504    3030                                                      140603  -13.80   -0.03  1.0000
   1  -5  -2    3367     386                                                        3031   -0.99   -0.09  1.0000
  -1   5   1   97398    1873                                                       71491  -15.64   -0.21  1.0000
   1  -5  -1  101800    2052                                                       75529  -15.64    0.21  1.0000
   1  -5   0  204998    4029                                                      217094    4.45   -0.12  1.0000
  -1   5   0  197082    3838                                                      209050    4.45    0.12  1.0000
   1  -5   1    5469     581                                                        6958    3.69   -0.09  1.0000
  -1   5  -1    4759     523                                                        6191    3.69    0.09  1.0000
  -1   5  -2  161276    3200                                                      154904   -2.78    0.03  1.0000
  -1  -5  -2  168239    2938                                                      161663    2.78    0.06  1.0000
   1  -5   2  166281    3337                                                      159767   -2.78   -0.03  1.0000
   1  -5   3    7106     382                                                        2733   12.16   -0.03  1.0000
  -1   5  -3    8027     405                                                        3319   12.16    0.03  1.0000
  -1  -5  -3    8348     374                                                        3543   12.17   -0.01  1.0000
   1  -5   4  106317    2589                                                       98135   -4.43    0.05  1.0000
  -1   5  -4  107169    2467                                                       98898   -4.43   -0.05  1.0000
  -1  -5  -4  109456    2425                                                      101158    4.44   -0.13  1.0000
  -1  -5  -5   76646    2459                                                       92389   -9.41    0.02  1.0000
   1  -5   5   72621    2524                                                       88016   -9.41   -0.09  1.0000
  -1   5  -5   76173    2452                                                       91836   -9.41    0.09  1.0000
   1  -5   6     651     130                                                         158    6.80   -0.01  1.0000
  -1  -5  -6     473     198                                                          20   -6.81    0.19  1.0000
  -1  -5  -7   80662    2336                                                       65152   10.16    0.10  1.0000
   1  -5   7   74217    2249                                                       59426   10.16    0.00  1.0000
  -1   5  -7   76502    2101                                                       61473   10.16    0.00  1.0000
   1  -5   8  159728    4459                                                      170850   -4.59   -0.04  1.0000
  -1  -5  -8  164705    4441                                                      175973    4.59   -0.07  1.0000
  -1   5  -8  170567    4119                                                      182021   -4.59    0.04  1.0000
  -1  -5  -9    2061     607                                                        3132   -6.75   -0.08  1.0000
  -1   5  -9    1605     473                                                        2509   -6.74   -0.02  1.0000
   1  -5   9    1749     574                                                        2694   -6.74    0.02  1.0000
   1  -5  10  113644    3866                                                      104718    4.69    0.04  1.0000
  -1   5 -10  121208    3349                                                      112035    4.69   -0.04  1.0000
  -1  -5 -10  109891    3528                                                      101113   -4.67   -0.08  1.0000
  -1  -5 -11   13404    1238                                                       13645    0.34    0.02  1.0000
   1  -5  11   14356    1502                                                       14597    0.34   -0.02  1.0000
  -1   5 -11   14984    1221                                                       15234    0.34    0.02  1.0000
  -1  -5 -11   13926    1300                                                       14172    0.34    0.02  1.0000
  -1  -5 -12   87338    3004                                                       95910    4.90    0.07  1.0000
  -1   5 -12   78963    3142                                                       87118   -4.92   -0.01  1.0000
  -1  -5 -12   75245    3246                                                       83214    4.90    0.07  1.0000
  -1  -5 -12   83301    3506                                                       91676    4.90    0.07  1.0000
   1  -5  12   73663    3956                                                       81534   -4.92    0.01  1.0000
  -1  -5 -13   48245    2423                                                       44537   -3.08    0.04  1.0000
  -1  -5 -13   46333    1990                                                       42701   -3.08    0.04  1.0000
  -1   5 -13   42755    2054                                                       39233   -3.08   -0.04  1.0000
  -1  -5 -13   41473    2136                                                       38040   -3.08    0.04  1.0000
  -1  -5 -14    7733     905                                                        6487   -2.59   -0.06  1.0000
  -1  -5 -14    7563     774                                                        6331   -2.59   -0.06  1.0000
  -1  -5 -14    8693    1016                                                        7369   -2.59   -0.06  1.0000
  -1   5 -14    5384     683                                                        4375    2.58   -0.08  1.0000
  -1  -5 -15   32997    1961                                                       39586    6.48   -0.03  1.0000
  -1  -5 -15   33711    2088                                                       40369    6.48   -0.03  1.0000
  -1  -5 -16   14216    1098                                                       12747    2.27    0.06  1.0000
  -1  -5 -17   21424    1288                                                       18130   -4.23   -0.02  1.0000
  -1   5 -18   93404    3465                                                       96955    2.00    0.00  1.0000
  -1  -5 -18   98076    3156                                                      101723   -2.01    0.01  1.0000
  -1   5 -18   96956    3183                                                      100574    2.00    0.00  1.0000
  -1   5 -19    5161     614                                                        4979    0.43   -0.06  1.0000
  -1   5 -19    5093     732                                                        4912    0.43   -0.06  1.0000
  -1   5 -20   50774    1981                                                       50314   -0.34   -0.06  1.0000
  -1   5 -20   51088    2169                                                       50626   -0.34   -0.06  1.0000
  -1   5 -21    8581     775                                                        8177    0.95    0.03  1.0000
  -1   5 -22    2864     413                                                        2964    0.36    0.02  1.0000
  -1  -5 -23   14600     830                                                       14484    0.18    0.02  1.0000
  -1   5 -23   14053     722                                                       13969    0.18   -0.04  1.0000
   1  -6 -23   53163    1576                                                       51559   -1.34    0.04  1.0000
   1  -6 -22    1622     310                                                        1431   -0.81   -0.03  1.0000
   1   6 -22    1555     282                                                        1368   -0.82    0.07  1.0000
   1  -6 -21   61142    2157                                                       62821    1.22   -0.04  1.0000
   1   6 -21   61264    2143                                                       62981   -1.23   -0.02  1.0000
   1   6 -20     345     279                                                         425    0.78   -0.10  1.0000
   1  -6 -20     132     266                                                         186    0.78    0.02  1.0000
   1   6 -19    8403     923                                                        8765   -0.66   -0.02  1.0000
   1   6 -18    4828     750                                                        4825   -0.01   -0.01  1.0000
   1   6 -17   60858    2784                                                       60892    0.03   -0.02  1.0000
   1   6 -16      77     374                                                         123   -0.86    0.05  1.0000
   1   6 -15  102125    4164                                                      116030    7.54    0.08  1.0000
   1   6 -14    1359     535                                                        1235    0.57   -0.04  1.0000
   1  -6 -13  123938    3763                                                      102228   11.38   -0.05  1.0000
   1   6 -13  130376    3534                                                      108057  -11.38    0.00  1.0000
   1   6 -12    3352     613                                                        2193    3.73   -0.01  1.0000
   1   6 -12    3457     518                                                        2278    3.73   -0.01  1.0000
   1  -6 -12    1829     483                                                        1000    3.74    0.03  1.0000
   1   6 -11    2742     737                                                        5660    9.43   -0.05  1.0000
   1   6 -11    2903     906                                                        5899    9.43   -0.05  1.0000
   1  -6 -11    2082     743                                                        4665   -9.43   -0.02  1.0000
   1  -6 -10     644     591                                                        1636   -5.85   -0.08  1.0000
   1   6 -10     240     369                                                         892   -5.85   -0.09  1.0000
   1   6 -10     171     391                                                         733   -5.85   -0.09  1.0000
   1   6  -9   75251    3289                                                       80248   -3.07    0.05  1.0000
   1   6  -9   72181    2592                                                       77077   -3.07    0.05  1.0000
   1  -6  -9   73117    2825                                                       78080    3.06    0.08  1.0000
   1   6  -8    9496     631                                                        5443    7.88    0.09  1.0000
   1   6  -8    9033     791                                                        5094    7.88    0.09  1.0000
   1  -6  -8    8688     698                                                        4839    7.88    0.03  1.0000
   1   6  -7  158544    3915                                                      171310   -5.51   -0.02  1.0000
   1   6  -6     307     449                                                        2831  -11.85   -0.05  1.0000
   1   6  -5  169962    3846                                                      171730   -0.73   -0.05  1.0000
   1   6  -4   13321    1106                                                       19376    7.90    0.04  1.0000
   1   6  -3   28910    1012                                                       16904   14.41    0.03  1.0000
  -1   6   3   26478     871                                                       15082  -14.41    0.07  1.0000
  -1   6   2     412     374                                                        1943   -8.29   -0.05  1.0000
   1   6  -2     280     385                                                        1636   -8.30    0.11  1.0000
  -1   6   1   35296    1242                                                       28328    6.83   -0.09  1.0000
   1  -6  -1   38554    1371                                                       31196    6.83    0.09  1.0000
  -1   6   0    7438     949                                                       16692   14.29    0.10  1.0000
   1  -6   0    7369     990                                                       16581   14.29   -0.10  1.0000
  -1   6  -1  165621    3416                                                      156184    4.11    0.08  1.0000
   1  -6   1  170903    3579                                                      161445    4.11   -0.08  1.0000
  -1   6  -2   15522     791                                                       10841   -6.80   -0.12  1.0000
   1  -6   2   15747     812                                                       11032   -6.80    0.12  1.0000
   1  -6   3  144440    3324                                                      140157    1.98    0.12  1.0000
  -1   6  -3  135851    3199                                                      131886    1.98   -0.12  1.0000
  -1   6  -4     642     294                                                         865   -1.37   -0.02  1.0000
  -1  -6  -4     367     228                                                         538   -1.38    0.06  1.0000
   1  -6   4     352     234                                                         520   -1.37    0.02  1.0000
  -1   6  -5    5631     763                                                        8621   -8.83    0.06  1.0000
  -1  -6  -5    6656     787                                                        9947    8.84    0.02  1.0000
   1  -6   5    6209     798                                                        9396   -8.83   -0.06  1.0000
  -1  -6  -6     946     389                                                        1699   -3.54   -0.18  1.0000
  -1   6  -6     776     372                                                        1467   -3.54   -0.12  1.0000
   1  -6   6     524     336                                                        1099   -3.54    0.12  1.0000
  -1   6  -7   20521    1625                                                       32521   12.57   -0.04  1.0000
  -1  -6  -7   21309    1741                                                       33523  -12.57   -0.01  1.0000
  -1   6  -8     411     213                                                         -36    6.74    0.06  1.0000
  -1  -6  -8      56     233                                                         348    6.73    0.21  1.0000
  -1  -6  -8      73     243                                                         215    6.73    0.21  1.0000
  -1  -6  -9  138373    3799                                                      115093   11.40    0.06  1.0000
  -1  -6  -9  140207    3632                                                      116767   11.40    0.06  1.0000
  -1   6  -9  140756    3556                                                      117287  -11.41   -0.01  1.0000
  -1  -6 -10     133     276                                                         -89   -3.82   -0.14  1.0000
  -1   6 -10    1266     284                                                         582   -3.83    0.03  1.0000
  -1  -6 -10     133     398                                                        -196   -3.82   -0.14  1.0000
  -1  -6 -11  122260    4099                                                      127758   -2.74   -0.03  1.0000
  -1  -6 -11  120512    4319                                                      125971   -2.74   -0.03  1.0000
  -1   6 -11  133371    4112                                                      139107    2.74    0.02  1.0000
  -1  -6 -12    5148     712                                                        4887    0.62    0.07  1.0000
  -1  -6 -12    5679     865                                                        5405    0.62    0.07  1.0000
  -1   6 -12    5365     767                                                        5100    0.61    0.00  1.0000
  -1  -6 -15     275     224                                                         256    2.96   -0.01  1.0000
  -1  -6 -16    1326     428                                                        1750    1.84   -0.02  1.0000
  -1   6 -16     702     471                                                        1019    1.84    0.02  1.0000
  -1   6 -17   65003    2830                                                       64749    0.18    0.00  1.0000
  -1  -6 -17   66977    2409                                                       66728   -0.17    0.00  1.0000
  -1   6 -18       9     273                                                         -21   -0.99    0.01  1.0000
  -1   6 -19   93793    3083                                                       93749    0.03    0.00  1.0000
  -1   6 -20       1     184                                                         -13   -0.35   -0.05  1.0000
  -1   6 -21   37898    1526                                                       37243    0.63   -0.02  1.0000
  -1   6 -22     597     214                                                         650   -0.37    0.02  1.0000
  -1  -6 -22     551     219                                                         603   -0.37   -0.02  1.0000
   1   7 -22   23480     937                                                       22947   -0.67    0.03  1.0000
   1   7 -21   10783     706                                                        9337    2.84    0.05  1.0000
   1  -7 -21    9801     631                                                        8448    2.84   -0.04  1.0000
   1   7 -20   19334    1166                                                       19853    0.65   -0.05  1.0000
   1  -7 -20   18589    1067                                                       19105   -0.65    0.01  1.0000
   1  -7 -19   45234    1889                                                       48531   -2.76   -0.02  1.0000
   1   7 -19   44236    2021                                                       47502   -2.77   -0.01  1.0000
   1  -7 -18    9850     913                                                       10672    1.38   -0.05  1.0000
   1   7 -18   10378    1061                                                       11225   -1.38    0.02  1.0000
   1   7 -17   57791    2573                                                       57969   -0.13   -0.01  1.0000
   1   7 -16   39691    2154                                                       37344    2.10    0.07  1.0000
   1   7 -15   22319    1711                                                       21682    0.72    0.01  1.0000
   1   7 -14   50072    2821                                                       55275   -4.02   -0.08  1.0000
   1   7 -13    7909    1190                                                        8274    0.82    0.06  1.0000
   1   7 -12   71271    3205                                                       66679    2.97   -0.02  1.0000
   1   7 -11   41991    2474                                                       40569   -1.34    0.04  1.0000
   1   7 -11   43566    2117                                                       42117   -1.34    0.04  1.0000
   1   7 -10    3015     515                                                        2487   -1.72    0.04  1.0000
   1   7 -10    2165     568                                                        1721   -1.72    0.04  1.0000
   1   7  -9   87554    3014                                                       88864    0.83   -0.18  1.0000
   1   7  -9   80704    3480                                                       81961    0.83   -0.18  1.0000
   1   7  -8   90237    3110                                                      100066    5.45   -0.13  1.0000
   1   7  -8   86382    3630                                                       96004    5.45   -0.13  1.0000
   1   7  -7   20900    1756                                                       25434    5.06    0.14  1.0000
   1  -7  -7   18906    1507                                                       23212    5.07    0.01  1.0000
   1  -7  -6  104674    3148                                                       95401    4.96    0.35  1.0000
   1   7  -6  108962    3047                                                       99720   -4.95    0.07  1.0000
   1   7  -6  112604    3547                                                      103206   -4.95    0.07  1.0000
   1   7  -5    4124     931                                                        7700   -9.51    0.00  1.0000
   1   7  -5    3562     767                                                        6905   -9.51    0.00  1.0000
   1  -7  -5    3358     812                                                        6608   -9.51    0.02  1.0000
  -1   7   5    1946     550                                                        4483   -9.51   -0.02  1.0000
  -1   7   4   48828    1901                                                       54032   -3.94    0.01  1.0000
   1  -7  -4   48900    2237                                                       54118   -3.94   -0.01  1.0000
  -1   7   3   81356    2313                                                       74601    4.25    0.02  1.0000
   1  -7  -3   84757    2736                                                       77878    4.25   -0.02  1.0000
  -1   7   2    3328     244                                                         742   10.13   -0.02  1.0000
   1  -7  -2    3183     247                                                         674   10.13    0.02  1.0000
  -1   7   1   87343    2429                                                       80165    4.33    0.00  1.0000
   1   7  -1   96271    2679                                                       88807    4.32   -0.09  1.0000
   1  -7  -1   89839    2852                                                       82559    4.33    0.00  1.0000
   1  -7   0   54659    2074                                                       45309   -7.20   -0.07  1.0000
  -1   7   0   57511    1823                                                       47960   -7.20    0.07  1.0000
   1   7   0   55182    1878                                                       45810    7.20   -0.01  1.0000
  -1   7  -1   31182    1652                                                       38457   -6.67    0.02  1.0000
   1  -7   1   28657    1867                                                       35653   -6.67   -0.02  1.0000
  -1   7  -2  140740    3557                                                      143814    1.40   -0.05  1.0000
  -1   7  -3    1677     425                                                        2030    1.80   -0.06  1.0000
  -1   7  -4   22522    1150                                                       16547   -7.98   -0.14  1.0000
  -1  -7  -4   22217    1116                                                       16291    7.98    0.13  1.0000
  -1   7  -5   51223    2712                                                       59021    5.90    0.08  1.0000
  -1   7  -5   52173    2323                                                       60041    5.90    0.08  1.0000
  -1  -7  -5   52775    2315                                                       60684    5.90    0.08  1.0000
  -1   7  -6    6788     657                                                        2891    9.80    0.17  1.0000
  -1   7  -6    7781     566                                                        3555    9.80    0.17  1.0000
  -1  -7  -6    4953     375                                                        1748   -9.80   -0.31  1.0000
  -1   7  -7   76775    2561                                                       65785   -7.37    0.04  1.0000
  -1  -7  -7   72628    2494                                                       61951   -7.37    0.04  1.0000
  -1  -7  -8   32942    1964                                                       37239    3.90    0.17  1.0000
  -1   7  -8   36152    2018                                                       40596   -3.90    0.02  1.0000
  -1  -7  -9    4268     741                                                        5116    3.17   -0.13  1.0000
  -1   7  -9    3912     750                                                        4769    3.17    0.03  1.0000
  -1   7 -10   43372    2206                                                       42525    0.74    0.01  1.0000
  -1  -7 -10   40119    2396                                                       39330   -0.74    0.03  1.0000
  -1  -7 -10   38034    2085                                                       37266   -0.74    0.03  1.0000
  -1   7 -12   25587    2019                                                       26322   -0.80   -0.09  1.0000
  -1   7 -13   46520    2540                                                       42755    3.20   -0.04  1.0000
  -1   7 -14    2454     602                                                        1877    2.29    0.00  1.0000
  -1   7 -15   36389    2340                                                       41276   -4.70    0.07  1.0000
  -1   7 -16   15376    1246                                                       13360   -2.93   -0.02  1.0000
  -1   7 -17   18822    1353                                                       17615    1.65   -0.02  1.0000
  -1   7 -18   30357    1693                                                       31769    1.42    0.09  1.0000
  -1   7 -19     185     194                                                         228    0.53   -0.03  1.0000
  -1   7 -20   23006    1156                                                       22553   -0.55   -0.01  1.0000
  -1   7 -21   13402     746                                                       12855   -0.96    0.04  1.0000
   1   8 -20   68567    1918                                                       67083   -1.01   -0.02  1.0000
   1   8 -19    1403     349                                                        1475    0.32   -0.09  1.0000
   1   8 -18   57224    2170                                                       57348    0.09    0.01  1.0000
   1   8 -17     286     313                                                         406    1.21    0.07  1.0000
   1   8 -16   10389    1058                                                       10339   -0.09   -0.02  1.0000
   1   8 -15     368     347                                                         518   -1.40    0.04  1.0000
   1   8 -14    9003    1050                                                        7461    2.89    0.02  1.0000
   1   8 -13    8125    1041                                                        7618    0.96   -0.09  1.0000
   1   8 -12  109909    4336                                                      121358   -5.83   -0.01  1.0000
   1   8 -11    3018     720                                                        2927    0.27    0.14  1.0000
   1   8 -10   86398    3510                                                       81871    2.87   -0.01  1.0000
   1   8  -9    3849     918                                                        5831   -4.76    0.09  1.0000
   1   8  -8    6229     965                                                        6262   -1.11    0.03  1.0000
   1  -8  -8    4199     706                                                        4221   -1.11    0.04  1.0000
   1  -8  -7    3512     886                                                        6503   -7.16   -0.10  1.0000
   1   8  -7    3971     835                                                        7110    7.16   -0.16  1.0000
   1   8  -7    4400     994                                                        7681    7.16   -0.16  1.0000
   1  -8  -6   15277    1444                                                       18354    3.95   -0.05  1.0000
   1   8  -6   16563    1367                                                       19766    3.96   -0.04  1.0000
   1   8  -6   13973    1436                                                       16927    3.96   -0.04  1.0000
   1   8  -5    7052     632                                                        4204   -6.44    0.05  1.0000
   1   8  -5    6809     647                                                        4017   -6.44    0.05  1.0000
   1  -8  -5    7921     772                                                        4879    6.43    0.03  1.0000
   1   8  -4  113205    3250                                                      103624   -5.08    0.03  1.0000
   1  -8  -4  104719    3358                                                       95527   -5.08    0.04  1.0000
   1   8  -3     610     424                                                        2062    6.97   -0.03  1.0000
   1  -8  -3     811     558                                                        2420   -6.95   -0.07  1.0000
  -1   8   2  175980    4367                                                      188247    4.97    0.02  1.0000
   1  -8  -2  188227    5138                                                      200880    4.97   -0.02  1.0000
   1   8  -1     139     311                                                         635   -4.82   -0.02  1.0000
  -1   8   1      41     265                                                         366    4.82    0.09  1.0000
   1  -8  -1      38     339                                                         357    4.82   -0.09  1.0000
  -1   8   0   61302    2151                                                       55883   -4.03    0.03  1.0000
   1  -8   0   63049    2593                                                       57517   -4.03   -0.03  1.0000
  -1  -8   0   66338    2542                                                       60686   -4.03    0.01  1.0000
   1   8   0   68891    2417                                                       63120   -4.03   -0.01  1.0000
   1  -8   1    2197     649                                                        3521   -4.18    0.06  1.0000
  -1   8  -1    2833     602                                                        4310   -4.18   -0.06  1.0000
   1   8   1    2743     621                                                        4196    4.17    0.05  1.0000
  -1  -8  -1    2480     638                                                        3874    4.17   -0.05  1.0000
   1   8   2     424     211                                                         647   -1.75    0.01  1.0000
  -1   8  -2     165     198                                                         308   -1.74   -0.04  1.0000
  -1  -8  -2     297     264                                                         485   -1.75   -0.01  1.0000
   1  -8   2      27     301                                                         -16   -1.74    0.04  1.0000
  -1  -8  -3     522     446                                                        1990   -7.47    0.03  1.0000
  -1   8  -3     990     542                                                        2853    7.48    0.06  1.0000
   1  -8   3     765     593                                                        2451    7.48   -0.06  1.0000
  -1  -8  -4   58086    2306                                                       55345    2.01    0.05  1.0000
  -1  -8  -4   64315    2479                                                       61429    2.01    0.05  1.0000
  -1   8  -4   64545    2445                                                       61672    2.00    0.02  1.0000
   1  -8   4   59818    2795                                                       57075    2.00   -0.02  1.0000
  -1  -8  -5    1394     540                                                        2480    4.15   -0.05  1.0000
  -1   8  -5     937     430                                                        1852   -4.15   -0.08  1.0000
  -1  -8  -5    1223     479                                                        2249    4.15   -0.05  1.0000
  -1   8  -6  116773    3521                                                      110290    3.50   -0.05  1.0000
  -1  -8  -6  117879    3558                                                      111368    3.50   -0.07  1.0000
  -1  -8  -7      12     283                                                        -398    1.15    0.10  1.0000
  -1   8  -7      14     265                                                          42   -1.16    0.12  1.0000
  -1  -8  -8  111960    3850                                                      120554   -4.41    0.02  1.0000
  -1   8  -8   96181    4100                                                      104148   -4.41    0.02  1.0000
  -1   8  -9       5     428                                                        -358    0.74   -0.06  1.0000
  -1   8 -10    7476    1043                                                        6776    1.45    0.00  1.0000
  -1   8 -11    2315     614                                                        1520    3.16   -0.04  1.0000
  -1   8 -12   53687    2892                                                       54844    0.87   -0.03  1.0000
  -1   8 -13     263     396                                                         450   -5.88    0.13  1.0000
  -1   8 -14   57251    2699                                                       55904   -1.08    0.01  1.0000
   1  -8  15     589     412                                                        1211    3.49    0.13  1.0000
  -1   8 -15     212     359                                                         628    3.49   -0.13  1.0000
  -1   8 -16   54644    2331                                                       53585   -0.85    0.01  1.0000
  -1   8 -17      10     220                                                         -79   -1.04    0.01  1.0000
  -1   8 -18   10491     871                                                       11493    1.68    0.00  1.0000
  -1   8 -19      42     146                                                          44    0.50    0.01  1.0000
  -1   8 -20    6053     488                                                        6134   -0.21   -0.02  1.0000
  -1  -9  18    2945     347                                                        2574   -1.25    0.01  1.0000
   1   9 -18    3679     419                                                        3260   -1.25   -0.01  1.0000
  -1  -9  17   22543    1313                                                       23327   -0.94    0.00  1.0000
   1   9 -17   21625    1217                                                       22393   -0.94    0.00  1.0000
   1   9 -16   19549    1262                                                       19661    0.10    0.09  1.0000
   1   9 -15    6750     794                                                        6793   -0.09    0.02  1.0000
   1   9 -14   33541    1905                                                       33776    0.30   -0.11  1.0000
   1   9 -13    1050     365                                                         915    1.38   -0.08  1.0000
   1   9 -12   32995    2083                                                       34961    1.85    0.02  1.0000
   1   9 -11   21104    1670                                                       21762    0.87   -0.04  1.0000
   1   9 -10      34     495                                                        -407   -1.94   -0.04  1.0000
   1   9  -9   45920    2428                                                       44474   -1.25    0.18  1.0000
   1   9  -8   61785    2864                                                       62583   -0.50   -0.17  1.0000
   1   9  -7   20852    1551                                                       20392   -0.54    0.00  1.0000
   1  -9  -7   17462    1460                                                       17042   -0.56    0.09  1.0000
   1   9  -6  106277    3518                                                      100998    2.79    0.21  1.0000
   1  -9  -6  101257    3556                                                       96319   -2.79    0.17  1.0000
   1  -9  -5    1188     400                                                        1015   -1.21    0.00  1.0000
   1  -9  -4   36496    2213                                                       39751    2.94    0.02  1.0000
  -1  -9   3   15539    1362                                                       13760    2.86   -0.04  1.0000
   1  -9  -3   18981    1463                                                       17014    2.86   -0.05  1.0000
  -1  -9   2     824     381                                                         781    0.25   -0.03  1.0000
   1  -9  -2    1516     534                                                        1457   -0.26    0.03  1.0000
   1  -9  -1   77635    3331                                                       83644   -3.61   -0.08  1.0000
  -1  -9   1   70301    3110                                                       76006   -3.61   -0.04  1.0000
   1  -9   0   19734    1702                                                       22030   -2.91   -0.02  1.0000
  -1  -9   0   17565    1500                                                       19744    2.91    0.05  1.0000
  -1  -9  -1   27687    1489                                                       20589    7.83    0.03  1.0000
   1  -9   1   23982    1523                                                       17391    7.83    0.12  1.0000
  -1  -9  -2   73170    2818                                                       70855   -1.51   -0.03  1.0000
   1  -9   2   74425    3217                                                       72087    1.51    0.04  1.0000
   1  -9   3    1999     741                                                        3858   -6.16   -0.05  1.0000
  -1  -9  -3    3764     880                                                        6220   -6.17   -0.04  1.0000
  -1  -9  -3    2764     745                                                        4907   -6.17   -0.04  1.0000
   1  -9   4   42908    2446                                                       40117    2.43    0.03  1.0000
  -1  -9  -4   45129    2097                                                       42266   -2.44   -0.02  1.0000
  -1  -9  -4   45616    2172                                                       42737   -2.44   -0.02  1.0000
   1  -9   5   28636    2167                                                       29556    0.97    0.00  1.0000
  -1  -9  -5   31743    1901                                                       32713    0.98   -0.02  1.0000
  -1  -9  -5   30330    1786                                                       31278    0.98   -0.02  1.0000
  -1  -9  -6     697     375                                                        1007    2.75   -0.03  1.0000
   1  -9   6      58     453                                                         120   -2.75    0.01  1.0000
   1  -9   7   38901    2482                                                       37968   -0.85   -0.03  1.0000
  -1  -9  -7   41283    2168                                                       40327   -0.85   -0.01  1.0000
  -1   9  -8    8776    1076                                                        8951    0.30    0.08  1.0000
   1  -9   8   12694    1472                                                       12852    0.30   -0.08  1.0000
  -1   9  -9   16537    1543                                                       17604    1.43   -0.05  1.0000
   1  -9   9   20618    1862                                                       21833    1.43    0.05  1.0000
  -1   9 -10   30928    2078                                                       32058    1.16    0.01  1.0000
   1  -9  10   42326    2559                                                       43634    1.16   -0.01  1.0000
  -1   9 -11    2313     618                                                        2856   -1.83   -0.04  1.0000
   1  -9  11    3603     802                                                        4266   -1.83    0.04  1.0000
   1  -9  12   68504    2930                                                       68487   -0.04    0.10  1.0000
  -1   9 -12   60820    2802                                                       60715   -0.04   -0.10  1.0000
   1  -9  13   17022    1290                                                       16089    1.43   -0.06  1.0000
  -1   9 -13   14364    1226                                                       13466    1.43    0.06  1.0000
  -1   9 -14    2393     507                                                        2205   -0.73    0.01  1.0000
   1  -9  14    2372     449                                                        2183   -0.73   -0.01  1.0000
  -1   9 -15   27749    1542                                                       28067   -0.32   -0.06  1.0000
   1  -9  15   29066    1381                                                       29336   -0.32    0.06  1.0000
  -1   9 -16   11176     876                                                       10976    0.34    0.00  1.0000
  -1   9 -17    8134     645                                                        7666    0.97    0.05  1.0000
  -1   9 -18   21571     942                                                       21156    0.50    0.08  1.0000
  -1 -10  16    1504     351                                                        1751   -1.04    0.01  1.0000
   1  10 -16    1332     265                                                        1566   -1.04   -0.01  1.0000
  -1 -10  15   36333    1811                                                       36982   -0.65   -0.07  1.0000
   1  10 -15   28209    1337                                                       28695   -0.65    0.07  1.0000
   1  10 -14    2006     446                                                        2409   -1.42    0.05  1.0000
  -1 -10  14    2261     608                                                        2686   -1.42   -0.05  1.0000
   1  10 -13   32999    1692                                                       33340   -0.33   -0.04  1.0000
  -1 -10  13   46578    2638                                                       46929   -0.33    0.04  1.0000
   1  10 -12    2052     462                                                        2412    1.28    0.01  1.0000
  -1 -10  12    3792     978                                                        4275    1.28   -0.01  1.0000
   1  10 -11    3804     625                                                        3730    0.24   -0.03  1.0000
  -1 -10  11    5235    1041                                                        5135    0.24    0.03  1.0000
  -1 -10  10       4     649                                                        -120    0.70   -0.06  1.0000
   1  10 -10     268     202                                                         329    0.70    0.06  1.0000
   1  10  -9   16624    1318                                                       17197    0.76    0.07  1.0000
  -1 -10   9   18522    1924                                                       19086    0.76   -0.07  1.0000
   1  10  -8     169     306                                                         320   -2.99   -0.16  1.0000
  -1 -10   8      81     665                                                        -388   -2.99    0.16  1.0000
  -1 -10   7   34865    2452                                                       33270   -1.68   -0.02  1.0000
  -1 -10   6    2140     788                                                        3283    3.66   -0.03  1.0000
   1 -10  -5   65343    2963                                                       67907   -1.79   -0.05  1.0000
  -1 -10   5   51390    2946                                                       53692    1.79    0.08  1.0000
  -1 -10   4    2085     592                                                        2377   -1.04    0.02  1.0000
   1 -10  -4    3121     714                                                        3478   -1.04    0.01  1.0000
  -1 -10   3    3684     664                                                        2987   -2.73    0.00  1.0000
   1 -10  -3    4889     766                                                        4091    2.72   -0.01  1.0000
   1 -10  -2    6619     953                                                        6374    0.51    0.02  1.0000
  -1 -10   2    6166     889                                                        5931    0.51   -0.02  1.0000
   1 -10  -1    5707     890                                                        5111   -1.66    0.02  1.0000
  -1 -10   1    5308     801                                                        4727    1.67    0.00  1.0000
  -1 -10   0    3453     759                                                        4747   -3.42    0.06  1.0000
   1 -10   0    3593     882                                                        4910   -3.41    0.03  1.0000
  -1 -10  -1   40316    2158                                                       40748   -0.45    0.08  1.0000
   1 -10   1   44547    2555                                                       45007    0.45   -0.07  1.0000
  -1 -10  -1   47369    2262                                                       47837   -0.45    0.08  1.0000
  -1 -10  -2     964     373                                                         463    3.26   -0.05  1.0000
  -1 -10  -2    1511     459                                                         863    3.26   -0.05  1.0000
   1 -10   2    1100     561                                                         566    3.26   -0.11  1.0000
  -1 -10  -3   42940    2142                                                       42367    0.64   -0.13  1.0000
  -1 -10  -3   45558    2225                                                       44968    0.64   -0.13  1.0000
   1 -10   3   41682    2540                                                       41088   -0.64    0.09  1.0000
   1 -10   4    2402     722                                                        2024   -1.35    0.03  1.0000
  -1 -10  -4    2407     491                                                        2028   -1.35    0.01  1.0000
  -1 -10  -4    2938     560                                                        2518   -1.35    0.01  1.0000
   1 -10   5   12579    1409                                                       11898   -1.16   -0.02  1.0000
   1 -10   6     353     364                                                         305    1.06   -0.01  1.0000
   1 -10   7     853     490                                                         810    1.19    0.03  1.0000
   1 -10   8    1650     664                                                        1877    0.94   -0.03  1.0000
   1 -10   9   50115    2775                                                       52311   -1.77   -0.01  1.0000
   1 -10  10    1115     452                                                        1050   -0.33    0.07  1.0000
   1 -10  11   93639    3240                                                       90071    2.14   -0.03  1.0000
  -1  10 -11   51149    2158                                                       48491    2.14    0.03  1.0000
   1 -10  12    1635     540                                                        2275   -2.43   -0.04  1.0000
  -1  10 -12    1206     389                                                        1761   -2.43    0.04  1.0000
  -1  10 -13   26554    1396                                                       26400    0.16    0.03  1.0000
   1 -10  13   35120    1638                                                       34970    0.16   -0.03  1.0000
  -1  10 -14      12     160                                                          34    1.44    0.02  1.0000
   1 -10  14     636     232                                                         824    1.44   -0.02  1.0000
  -1 -11  13   12001    1038                                                       11399    1.03    0.03  1.0000
  -1 -11  12   23759    1766                                                       24605    0.93    0.07  1.0000
  -1 -11  11   33013    2282                                                       34067   -1.08   -0.02  1.0000
  -1 -11  10     997     571                                                        1085    0.47   -0.07  1.0000
  -1 -11   9   29383    2255                                                       29564   -0.16   -0.06  1.0000
  -1 -11   8    9623    1295                                                        9995   -0.70   -0.02  1.0000
  -1 -11   7    4204     877                                                        4192    0.04    0.00  1.0000
  -1 -11   6   30432    2151                                                       30222    0.21    0.00  1.0000
  -1 -11   5    3516     743                                                        3604    0.28   -0.01  1.0000
  -1 -11   4   21820    1728                                                       22636   -0.94   -0.04  1.0000
  -1 -11   3   25769    1811                                                       25840    0.05    0.06  1.0000
   1 -11  -3   28957    1895                                                       29022    0.05    0.03  1.0000
   1 -11  -2     256     350                                                         815   -4.20   -0.02  1.0000
  -1 -11   2      57     338                                                         404    4.20    0.03  1.0000
  -1 -11   2     127     420                                                         567    4.20    0.03  1.0000
  -1 -11   1   44730    2078                                                       43481   -1.05   -0.06  1.0000
  -1 -11   1   41620    2126                                                       40416   -1.05   -0.06  1.0000
  -1 -11   0   20495    1274                                                       16820   -4.75    0.02  1.0000
   1 -11   0   22535    1581                                                       18683    4.75   -0.04  1.0000
  -1 -11   0   18513    1254                                                       15028   -4.75    0.02  1.0000
   1 -11   1   12216    1339                                                       12419    0.33   -0.01  1.0000
  -1 -11  -1   12322    1096                                                       12532    0.33    0.02  1.0000
  -1 -11  -1   10773    1054                                                       10970    0.33    0.02  1.0000
   1 -11   2   17526    1702                                                       19665   -3.05   -0.06  1.0000
  -1 -11  -2   16013    1302                                                       18049    3.05    0.03  1.0000
  -1 -11  -2   15213    1287                                                       17199    3.05    0.03  1.0000
   1 -11   3     799     581                                                         802   -1.17    0.04  1.0000
  -1 -11  -3     120     250                                                         116   -1.16   -0.01  1.0000
   1 -11   4   10761    1218                                                        8916    3.77    0.06  1.0000
   1 -11   5   43157    2580                                                       42121    0.88    0.06  1.0000
   1 -11   6    1804     724                                                        2161   -1.35   -0.03  1.0000
   1 -11   7   24138    1946                                                       23898    0.36   -0.07  1.0000
   1 -11   8   16147    1523                                                       16145    0.01   -0.03  1.0000
   1 -11   9   10204    1165                                                       10474   -0.52    0.03  1.0000
   1 -11  10   31008    1792                                                       29389   -1.73    0.06  1.0000
   1 -11  11    1377     429                                                        1668    1.35   -0.02  1.0000
  -1 -12   8   18841    1732                                                       19436    0.82    0.06  1.0000
  -1 -12   7     865     404                                                         657   -1.32   -0.02  1.0000
  -1 -12   6    1092     435                                                        1129   -0.19    0.01  1.0000
  -1 -12   5    1857     461                                                        1415    1.89    0.00  1.0000
  -1 -12   4   33174    1984                                                       33308   -0.12   -0.02  1.0000
  -1 -12   3      63     301                                                        -418   -2.64    0.09  1.0000
  -1 -12   2   65039    2578                                                       63636    1.02   -0.02  1.0000
  -1 -12   1     949     273                                                         550    2.52   -0.07  1.0000
  -1 -12   0   42191    1907                                                       41716    0.41    0.01  1.0000
   1 -12   0   53574    2643                                                       53041    0.42    0.00  1.0000
   1 -12   1     522     401                                                         347    1.72    0.00  1.0000
   1 -12   2    4666     878                                                        4456    0.53   -0.05  1.0000
   1 -12   3    1884     707                                                        2580   -2.56    0.02  1.0000
   1 -12   4   38022    2423                                                       35088   -2.88    0.02  1.0000
   1 -12   5    2024     788                                                        3000    3.27    0.00  1.0000
   1 -12   6  112788    4653                                                      123234    5.42    0.05  1.0000
   1 -12   7    1016     442                                                         749   -1.50    0.02  1.0000
   2   0 -24    2731     539                                                        3171    3.41    0.00  1.0000
   2   0 -22   34970    1994                                                       35664    0.77   -0.01  1.0000
   2   0 -22   36544    1899                                                       37253    0.77   -0.01  1.0000
   2   0 -20   68018    2760                                                       61103   -5.29    0.02  1.0000
   2   0 -20   73987    2724                                                       66770   -5.29    0.02  1.0000
   2   0 -18   89066    3392                                                       93159    2.33   -0.01  1.0000
   2   0 -16     785     410                                                         776    0.17   -0.02  1.0000
   2   0 -16     349     198                                                         343    0.17   -0.02  1.0000
   2   0 -14   68919    2305                                                       73051   -2.85    0.03  1.0000
   2   0 -12  102403    2680                                                       92776    5.85   -0.01  1.0000
   2   0 -12  105257    2394                                                       95495    5.85   -0.01  1.0000
   2   0 -12   96320    2373                                                       86988    5.85   -0.01  1.0000
   2   0 -10   46375    1892                                                       46936   -0.49    0.01  1.0000
   2   0 -10   44827    1473                                                       45378   -0.49    0.01  1.0000
   2   0  -8  131392    3269                                                      177735   19.63   -0.03  1.0000
   2   0  -8  163041    3597                                                      214267   19.63   -0.03  1.0000
   2   0  -6   49442     506                                                        9345  -64.84    0.07  1.0000
   2   0  -6   49346     451                                                        9258  -64.84    0.07  1.0000
   2   0  -4  106001    2643                                                      195660   42.21   -0.04  1.0000
   2   0  -2   54354    1538                                                       87578   22.95    0.00  1.0000
   2   0   0  114946    2320                                                      142700  -12.87   -0.02  1.0000
   2   0   2   83997    1576                                                       78678    3.28    0.01  1.0000
  -2   0  -2   84587    1783                                                       79259    3.28   -0.01  1.0000
  -2   0  -4  344933    6404                                                      403863  -16.47    0.02  1.0000
  -2   0  -6  221159    4775                                                      251192  -10.61    0.02  1.0000
  -2   0  -8    1708     640                                                        5891   13.07   -0.02  1.0000
  -2   0 -10  162490    4283                                                      189579   10.91   -0.03  1.0000
  -2   0 -12  155746    3765                                                      142473   -6.16    0.03  1.0000
  -2   0 -14  197312    4543                                                      188516   -3.47   -0.02  1.0000
  -2   0 -14  196599    4841                                                      187819   -3.47   -0.02  1.0000
  -2   0 -14  197721    4648                                                      188915   -3.47   -0.02  1.0000
  -2   0 -16   12032    1078                                                       12225    0.31    0.01  1.0000
  -2   0 -18   21565    1385                                                       19578    2.52   -0.01  1.0000
  -2   0 -20   97254    3503                                                      108454   -6.25   -0.01  1.0000
  -2   0 -20  100536    3394                                                      111919   -6.25   -0.01  1.0000
  -2   0 -22   87257    2609                                                       77013    6.51    0.02  1.0000
  -2   0 -24   16413    1025                                                       18599   -3.00   -0.02  1.0000
   2  -1 -26   27464    1185                                                       30016    2.74   -0.01  1.0000
   2  -1 -25    1335     402                                                        2189    3.57    0.05  1.0000
   2   1 -24   33909    1392                                                       30988    3.08   -0.01  1.0000
   2  -1 -24   31309    1476                                                       28496   -3.08   -0.01  1.0000
   2   1 -23   14677    1141                                                       16835   -3.14    0.04  1.0000
   2  -1 -23   15348    1260                                                       17576   -3.14   -0.03  1.0000
   2   1 -22   14950    1242                                                       17774   -3.99    0.06  1.0000
   2  -1 -22   15535    1349                                                       18440    3.99    0.03  1.0000
   2  -1 -21   83689    3026                                                       77098    4.06    0.01  1.0000
   2   1 -21   86051    3153                                                       79405    4.05   -0.05  1.0000
   2  -1 -21   90327    3065                                                       83474    4.06    0.01  1.0000
   2   1 -21   92339    2975                                                       85450    4.05   -0.05  1.0000
   2   1 -20   59622    2822                                                       72913    8.61   -0.04  1.0000
   2   1 -20   56347    2991                                                       69286    8.61   -0.04  1.0000
   2  -1 -20   53752    2848                                                       66417   -8.62   -0.04  1.0000
   2  -1 -20   55961    2821                                                       68870   -8.62   -0.04  1.0000
   2  -1 -19   95725    3627                                                      105310   -5.18   -0.04  1.0000
   2   1 -19   98565    3788                                                      108245   -5.17    0.04  1.0000
   2   1 -19  105464    3664                                                      115470   -5.17    0.04  1.0000
   2   1 -18  119835    3661                                                      102008   -9.19   -0.02  1.0000
   2  -1 -18  113820    3478                                                       96451    9.19    0.04  1.0000
   2   1 -18  119864    3475                                                      102034   -9.19   -0.02  1.0000
   2  -1 -18  120019    3145                                                      102166    9.19    0.04  1.0000
   2   1 -17   11612     858                                                        6580    9.33   -0.05  1.0000
   2  -1 -17   11865     857                                                        6761    9.33    0.01  1.0000
   2   1 -17   11076     839                                                        6176    9.33   -0.05  1.0000
   2  -1 -17   11904     744                                                        6791    9.33    0.01  1.0000
   2  -1 -16   36674    1962                                                       37805   -1.15    0.04  1.0000
   2   1 -16   39098    2068                                                       40295    1.15    0.01  1.0000
   2   1 -16   36845    2030                                                       38007    1.15    0.01  1.0000
   2  -1 -16   39249    1811                                                       40419   -1.15    0.04  1.0000
   2   1 -15   25951    1319                                                       16875  -11.06    0.04  1.0000
   2  -1 -15   28437    1362                                                       18893  -11.05    0.01  1.0000
   2  -1 -15   28943    1216                                                       19307  -11.05    0.01  1.0000
   2  -1 -14    9183     930                                                       11851   -5.56   -0.08  1.0000
   2   1 -14   10345     883                                                       13150    5.56    0.03  1.0000
   2   1 -13  167966    3806                                                      183357    6.29    0.00  1.0000
   2  -1 -13  175190    4203                                                      190876    6.29   -0.01  1.0000
   2   1 -13  166688    3684                                                      182022    6.29    0.00  1.0000
   2  -1 -12   26362    1505                                                       34933    8.16    0.07  1.0000
   2  -1 -12   29258    1669                                                       38256    8.16    0.07  1.0000
   2   1 -12   30230    1495                                                       39353   -8.15    0.00  1.0000
   2   1 -11  158162    2994                                                      130916  -12.35   -0.04  1.0000
   2  -1 -11  165291    3405                                                      137467  -12.36    0.08  1.0000
   2  -1 -11  154145    3043                                                      127316  -12.36    0.08  1.0000
   2   1 -10  461961    7644                                                      487433   -6.19    0.06  1.0000
   2  -1 -10  477826    7739                                                      503783    6.18    0.11  1.0000
   2  -1  -9    1793     551                                                        3737   17.77   -0.03  1.0000
   2   1  -9    1429     319                                                        2486   17.76   -0.01  1.0000
   2  -1  -9    1727     416                                                        3546   17.77   -0.03  1.0000
   2   1  -9    1349     262                                                        2015   17.76   -0.01  1.0000
   2  -1  -8  437444    4899                                                      301595  -37.91   -0.08  1.0000
   2   1  -8  432343    4751                                                      297421   37.91   -0.02  1.0000
   2   1  -8  444865    4538                                                      307829   37.91   -0.02  1.0000
   2  -1  -7   31445    1354                                                       49058  -14.95   -0.03  1.0000
   2   1  -7   31413    1238                                                       48988  -14.95    0.08  1.0000
   2   1  -7   29450    1094                                                       46526  -14.95    0.08  1.0000
   2   1  -6   71958    2442                                                      147730  -39.68   -0.03  1.0000
   2   1  -6   71471    2300                                                      147030  -39.68   -0.03  1.0000
   2  -1  -6   71924    2631                                                      147633   39.67   -0.06  1.0000
   2   1  -5   50838     629                                                       21139   32.17   -0.12  1.0000
   2   1  -5   49806     546                                                       20444   32.17   -0.12  1.0000
   2  -1  -5   48841     731                                                       19747   32.17   -0.04  1.0000
   2  -1  -4    1805     298                                                        3629   -5.91    0.00  1.0000
   2   1  -4    1439     215                                                        3104    5.92    0.02  1.0000
   2  -1  -4    1854     278                                                        3698   -5.91    0.00  1.0000
   2  -1  -3   58774    1897                                                       99849  -26.27    0.07  1.0000
   2  -1  -2    9075     363                                                        6145    7.59    0.06  1.0000
   2   1  -2    8128     217                                                        5372   -7.59   -0.01  1.0000
   2  -1  -1   31266    1102                                                       44155  -11.39   -0.05  1.0000
  -2   1   1   33204     934                                                       46424  -11.39    0.05  1.0000
   2   1  -1   32764     833                                                       45875  -11.38    0.11  1.0000
   2  -1  -1   33081    1544                                                       46308  -11.39   -0.05  1.0000
   2   1   0  739702   11082                                                      902075   30.01   -0.07  1.0000
  -2   1   0  712612   11534                                                      872109  -30.01    0.09  1.0000
   2  -1   0  714084   11953                                                      873848  -30.01   -0.09  1.0000
   2  -1   0  716339   11490                                                      876342  -30.01   -0.09  1.0000
   2  -1   1    3406     245                                                        1107  -11.55    0.05  1.0000
   2  -1   1    3213     194                                                         979  -11.55    0.05  1.0000
   2  -1   2   83974    1390                                                       52220   21.55    0.04  1.0000
  -2   1  -2   86257    1558                                                       54074   21.55   -0.04  1.0000
   2  -1   3  105515    3400                                                      179291   33.75    0.03  1.0000
  -2   1  -3  113334    3555                                                      189433   33.75   -0.03  1.0000
  -2   1  -4    1770     540                                                        6120  -12.78   -0.02  1.0000
  -2   1  -5  162672    3419                                                      163861    0.50    0.03  1.0000
  -2   1  -6   30170    1255                                                       28805   -1.43    0.04  1.0000
  -2   1  -7   33102    1153                                                       23672   -9.99   -0.02  1.0000
  -2   1  -8   79538    2930                                                      118982   22.15   -0.03  1.0000
  -2   1  -9   66896    2222                                                       72073   -3.27    0.03  1.0000
  -2   1 -10  120835    2718                                                       97530  -12.29    0.05  1.0000
  -2   1 -11   79798    2386                                                       73378    4.03    0.03  1.0000
  -2   1 -12   54156    1874                                                       44855   -7.02    0.04  1.0000
  -2   1 -13   63559    2443                                                       69285   -3.96   -0.03  1.0000
  -2  -1 -13   63299    2622                                                       68979   -3.96    0.02  1.0000
  -2   1 -13   65071    2726                                                       70863   -3.96   -0.03  1.0000
  -2  -1 -13   61337    2707                                                       66930   -3.96    0.02  1.0000
  -2   1 -14    5584     557                                                        3362    8.11   -0.05  1.0000
  -2  -1 -14    5298     562                                                        3096   -8.11   -0.08  1.0000
  -2   1 -14    6133     685                                                        3807    8.11   -0.05  1.0000
  -2  -1 -14    5915     643                                                        3590   -8.11   -0.08  1.0000
  -2  -1 -14    5805     586                                                        3501   -8.11   -0.08  1.0000
  -2   1 -14    5469     539                                                        3269    8.11   -0.05  1.0000
  -2   1 -15   40275    1863                                                       36990    2.95   -0.01  1.0000
  -2   1 -15   39036    1972                                                       35803    2.95   -0.01  1.0000
  -2   1 -15   37330    1776                                                       34170    2.95   -0.01  1.0000
  -2  -1 -15   39654    1960                                                       36397    2.94    0.02  1.0000
  -2  -1 -15   39180    1849                                                       35943    2.94    0.02  1.0000
  -2  -1 -16   45878    2270                                                       50225    3.62   -0.01  1.0000
  -2   1 -16   46758    2232                                                       51176   -3.63   -0.03  1.0000
  -2   1 -16   49962    2363                                                       54527   -3.63   -0.03  1.0000
  -2   1 -17    7447     871                                                        7827    0.72    0.00  1.0000
  -2  -1 -17    7462     902                                                        7848    0.73    0.01  1.0000
  -2   1 -18   10165     982                                                        9898    0.73    0.01  1.0000
  -2  -1 -18    9955    1027                                                        9709   -0.72    0.02  1.0000
  -2  -1 -19   19321    1391                                                       19596    0.41   -0.07  1.0000
  -2   1 -19   17611    1278                                                       17918    0.41    0.06  1.0000
  -2  -1 -20    8072     892                                                        8425    0.72   -0.03  1.0000
  -2   1 -20    7595     947                                                        7947   -0.72   -0.02  1.0000
  -2  -1 -20    8034     925                                                        8386    0.72   -0.03  1.0000
  -2  -1 -21   31065    1656                                                       30417   -0.73    0.04  1.0000
  -2   1 -21   34892    1798                                                       34179   -0.72   -0.02  1.0000
  -2  -1 -21   32794    1664                                                       32128   -0.73    0.04  1.0000
  -2  -1 -22    2143     484                                                        2664   -2.17    0.05  1.0000
  -2   1 -22    1968     514                                                        2477    2.17    0.02  1.0000
  -2  -1 -23   25796    1303                                                       25681   -0.14    0.01  1.0000
  -2   1 -23   26694    1367                                                       26561   -0.14   -0.02  1.0000
  -2   1 -24   45970    1626                                                       44257   -1.41   -0.04  1.0000
  -2  -1 -24   43161    1347                                                       41545    1.42   -0.07  1.0000
  -2  -1 -24   45740    1569                                                       44076    1.42   -0.07  1.0000
  -2   1 -25     185     119                                                         171   -0.28    0.00  1.0000
  -2  -1 -25     202     118                                                         187   -0.28   -0.01  1.0000
   2  -2 -26    7636     609                                                        8589    1.76    0.02  1.0000
   2  -2 -25   68989    2113                                                       67480    1.06    0.01  1.0000
   2  -2 -24     274     231                                                         128   -1.75   -0.04  1.0000
   2  -2 -23   54288    2205                                                       54799   -0.38   -0.05  1.0000
   2  -2 -22    2740     627                                                        3384   -1.94    0.01  1.0000
   2   2 -21    6125    1021                                                        7236    2.33    0.00  1.0000
   2  -2 -21    7127    1006                                                        8323   -2.34    0.03  1.0000
   2   2 -20    3749     578                                                        2244    4.61   -0.03  1.0000
   2  -2 -20    3349     518                                                        1936    4.61    0.04  1.0000
   2   2 -19   28837    2067                                                       31552   -2.91   -0.04  1.0000
   2  -2 -19   31114    1992                                                       33892    2.92   -0.05  1.0000
   2   2 -19   29244    1841                                                       31977   -2.91   -0.04  1.0000
   2   2 -18    6648    1026                                                        8353   -3.27    0.01  1.0000
   2  -2 -18    6641     954                                                        8341   -3.27   -0.03  1.0000
   2   2 -18    8072    1017                                                        9941   -3.27    0.01  1.0000
   2  -2 -18    7554     931                                                        9360   -3.27   -0.03  1.0000
   2   2 -17  110578    3766                                                      108234    1.28    0.01  1.0000
   2   2 -17  110405    3530                                                      108063    1.28    0.01  1.0000
   2  -2 -17  110170    3342                                                      107885   -1.28    0.05  1.0000
   2  -2 -17  106375    3520                                                      104130   -1.28    0.05  1.0000
   2  -2 -16     106     276                                                          78    0.50    0.04  1.0000
   2   2 -16      25     304                                                          12    0.51   -0.06  1.0000
   2   2 -16       2     220                                                        -141    0.51   -0.06  1.0000
   2  -2 -16     144     180                                                         111    0.50    0.04  1.0000
   2   2 -15  135591    3814                                                      122422    6.47    0.02  1.0000
   2   2 -15  131947    3146                                                      118960    6.47    0.02  1.0000
   2  -2 -15  125555    3512                                                      112918   -6.48    0.03  1.0000
   2  -2 -15  124022    3311                                                      111465   -6.48    0.03  1.0000
   2   2 -14     781     295                                                        1099    1.73   -0.01  1.0000
   2  -2 -14     444     258                                                         692    1.74   -0.02  1.0000
   2  -2 -13   50087    2127                                                       56522    4.72   -0.07  1.0000
   2   2 -13   47640    1997                                                       53941   -4.72   -0.02  1.0000
   2  -2 -12      85     207                                                         330    3.39   -0.03  1.0000
   2  -2 -12     214     184                                                         568    3.39   -0.03  1.0000
   2   2 -12      22     179                                                          42    3.39   -0.01  1.0000
   2  -2 -11   17788    1135                                                       16294    2.18    0.03  1.0000
   2   2 -11   18573    1003                                                       17052   -2.18   -0.02  1.0000
   2  -2 -11   17109    1015                                                       15644    2.18    0.03  1.0000
   2   2 -10   21195     877                                                       15888   -6.49    0.04  1.0000
   2  -2 -10   19966    1094                                                       14822   -6.50   -0.02  1.0000
   2  -2 -10   20324     920                                                       15131   -6.50   -0.02  1.0000
   2   2  -9  415013    6099                                                      389126   -6.95    0.00  1.0000
   2  -2  -9  432531    7381                                                      406143    6.96   -0.07  1.0000
   2  -2  -9  417870    6412                                                      391939    6.96   -0.07  1.0000
   2   2  -9  421948    5504                                                      395842   -6.95    0.00  1.0000
   2   2  -8    5585     331                                                        3242   -5.91   -0.04  1.0000
   2  -2  -8    6189     598                                                        3705   -5.91    0.00  1.0000
   2   2  -8    5493     222                                                        3172   -5.91   -0.04  1.0000
   2  -2  -8    6856     437                                                        4225   -5.91    0.00  1.0000
   2  -2  -7  488268    9477                                                      523641   -8.40    0.01  1.0000
   2   2  -7  505229    7785                                                      541234    8.40    0.04  1.0000
   2   2  -7  543486    7184                                                      580807    8.40    0.04  1.0000
   2  -2  -7  529324    8176                                                      566130   -8.40    0.01  1.0000
   2   2  -6    2465      83                                                          95   19.48    0.16  1.0000
   2  -2  -6    2483     231                                                         100   19.49   -0.02  1.0000
   2  -2  -6    2006     151                                                         254   19.49   -0.02  1.0000
   2   2  -5  302304    3968                                                      266080  -11.35   -0.04  1.0000
   2  -2  -5  301156    4322                                                      265014   11.35    0.00  1.0000
   2  -2  -5  304524    4210                                                      268174   11.35    0.00  1.0000
   2  -2  -4    3459    1069                                                       14867  -20.97   -0.04  1.0000
   2  -2  -4    4113     732                                                       16192  -20.97   -0.04  1.0000
  -2   2   4    3870     374                                                       15704  -20.97    0.04  1.0000
   2  -2  -4    3791     659                                                       15546  -20.97   -0.04  1.0000
   2  -2  -3   11937    1202                                                       42360  -33.72   -0.05  1.0000
  -2   2   3   10829     740                                                       40225  -33.72    0.05  1.0000
   2  -2  -2     454     220                                                        1624   -6.33    0.09  1.0000
  -2   2   2     687     152                                                        2045   -6.33   -0.09  1.0000
   2  -2  -1  670428    9260                                                      695522    5.09    0.09  1.0000
  -2   2   1  653007    8786                                                      677627    5.09   -0.09  1.0000
  -2   2   0    5423    1147                                                       48280   48.51    0.05  1.0000
   2  -2   0    5696    1328                                                       49088   48.51   -0.05  1.0000
  -2   2  -1  203941    4604                                                      301717   33.67    0.05  1.0000
   2  -2   1  211168    4819                                                      310432   33.67   -0.05  1.0000
  -2   2  -2    1288     926                                                       23595  -39.11    0.00  1.0000
   2  -2   2    1696    1007                                                       25250  -39.11    0.00  1.0000
   2  -2   3   61067    1808                                                       63981    2.01    0.02  1.0000
  -2   2  -3   61512    1751                                                       64418    2.01   -0.02  1.0000
   2  -2   4    2553     392                                                        3091   -1.69    0.00  1.0000
  -2   2  -4    2322     370                                                        2836   -1.69    0.00  1.0000
   2  -2   5    7189    1167                                                       21774  -21.80    0.04  1.0000
  -2   2  -5    7315    1084                                                       22009  -21.80   -0.04  1.0000
   2  -2   6    3017     221                                                         542   10.53    0.07  1.0000
  -2   2  -6    3705     247                                                         852   10.53   -0.07  1.0000
  -2   2  -7  363359    6392                                                      370610   -2.04    0.08  1.0000
  -2   2  -8   15876     996                                                       15745   -0.17    0.10  1.0000
  -2   2  -9  261332    4863                                                      241313    6.94   -0.10  1.0000
  -2   2 -10    2111     376                                                        1263   -3.46   -0.04  1.0000
  -2   2 -11  133217    3507                                                      140797   -3.50    0.00  1.0000
  -2   2 -12     388     223                                                         413    0.20   -0.05  1.0000
  -2   2 -13    2430     399                                                        1466    3.90    0.02  1.0000
  -2   2 -13    2188     375                                                        1279    3.90    0.02  1.0000
  -2  -2 -13    1479     304                                                         749   -3.90    0.01  1.0000
  -2  -2 -13    2605     367                                                        1601   -3.90    0.01  1.0000
  -2  -2 -14    8370     783                                                        6101    4.45   -0.03  1.0000
  -2   2 -14    8892     842                                                        6548    4.44    0.03  1.0000
  -2  -2 -14    8091     827                                                        5863    4.45   -0.03  1.0000
  -2   2 -14    7743     712                                                        5568    4.44    0.03  1.0000
  -2   2 -14    8762     728                                                        6437    4.44    0.03  1.0000
  -2  -2 -15   71318    2944                                                       72030   -0.47   -0.02  1.0000
  -2  -2 -15   75168    2859                                                       75899   -0.47   -0.02  1.0000
  -2   2 -15   73000    2619                                                       73702    0.47   -0.01  1.0000
  -2  -2 -15   73193    2748                                                       73915   -0.47   -0.02  1.0000
  -2   2 -15   75937    2725                                                       76652    0.47   -0.01  1.0000
  -2   2 -16     652     429                                                        1716   -5.28   -0.01  1.0000
  -2   2 -16     316     323                                                        1133   -5.28   -0.01  1.0000
  -2  -2 -16     796     511                                                        1943   -5.27    0.02  1.0000
  -2  -2 -16     976     492                                                        2220   -5.27    0.02  1.0000
  -2   2 -17  125426    3622                                                      127370    0.96    0.03  1.0000
  -2  -2 -17  128049    3869                                                      129939   -0.97    0.07  1.0000
  -2  -2 -18    1841     483                                                        1646    0.78    0.02  1.0000
  -2   2 -18    1657     404                                                        1470    0.79   -0.01  1.0000
  -2   2 -19   77643    2789                                                       69744   -5.14    0.00  1.0000
  -2  -2 -19   78284    2703                                                       70364    5.14   -0.04  1.0000
  -2   2 -20      22     302                                                          97    2.02    0.02  1.0000
  -2  -2 -20     265     375                                                         477    2.02   -0.02  1.0000
  -2  -2 -20     318     419                                                         548    2.02   -0.02  1.0000
  -2  -2 -21     234     328                                                         834   -4.55    0.00  1.0000
  -2  -2 -21     387     363                                                        1108   -4.55    0.00  1.0000
  -2   2 -21     375     405                                                        1086    4.55   -0.03  1.0000
  -2  -2 -22     784     291                                                         584   -1.28   -0.01  1.0000
  -2   2 -22     597     284                                                         425   -1.28    0.03  1.0000
  -2   2 -23   32271    1533                                                       35248   -2.96    0.01  1.0000
  -2  -2 -23   30571    1422                                                       33495    2.96    0.05  1.0000
  -2  -2 -24    1644     282                                                        1754    0.44    0.02  1.0000
  -2  -2 -24    1518     282                                                        1624    0.44    0.02  1.0000
  -2   2 -24    1303     298                                                        1401    0.45   -0.05  1.0000
   2  -3 -26   39672    1345                                                       42003    2.06   -0.02  1.0000
   2  -3 -25    2676     458                                                        3294   -1.92   -0.04  1.0000
   2  -3 -24   31685    1443                                                       30009   -1.79    0.03  1.0000
   2  -3 -23   17873    1271                                                       19298    1.92   -0.02  1.0000
   2  -3 -22    8001     917                                                        8709    1.47   -0.03  1.0000
   2  -3 -21   78764    2828                                                       74925   -2.47    0.05  1.0000
   2   3 -19   61599    2578                                                       67630    4.18   -0.08  1.0000
   2  -3 -19   62832    2779                                                       68975    4.19    0.01  1.0000
   2   3 -19   65640    3043                                                       71862    4.18   -0.08  1.0000
   2   3 -18   57153    2275                                                       51322   -4.47    0.11  1.0000
   2  -3 -18   59526    2456                                                       53493    4.46    0.07  1.0000
   2   3 -18   59049    2668                                                       53120   -4.47    0.11  1.0000
   2  -3 -17   10777     916                                                        7175   -6.54   -0.03  1.0000
   2   3 -17   10576     970                                                        7023   -6.53    0.04  1.0000
   2   3 -17   11808     890                                                        8035   -6.53    0.04  1.0000
   2  -3 -17   10317     854                                                        6800   -6.54   -0.03  1.0000
   2   3 -16   45932    2191                                                       55793    7.92   -0.05  1.0000
   2  -3 -16   47394    2509                                                       57431   -7.92    0.01  1.0000
   2   3 -16   48149    2508                                                       58236    7.92   -0.05  1.0000
   2  -3 -16   50803    2521                                                       61181   -7.92    0.01  1.0000
   2   3 -16   48176    2728                                                       58266    7.92   -0.05  1.0000
   2   3 -15    9075     898                                                        7869    2.66    0.01  1.0000
   2  -3 -15    7183     794                                                        6129    2.66   -0.05  1.0000
   2   3 -15    7859     917                                                        6738    2.66    0.01  1.0000
   2  -3 -15    8728     864                                                        7565    2.66   -0.05  1.0000
   2   3 -15    6997     703                                                        5940    2.66    0.01  1.0000
   2   3 -14   35220    1443                                                       19601  -17.28   -0.03  1.0000
   2   3 -14   32970    1345                                                       17918  -17.28   -0.03  1.0000
   2   3 -14   32299    1192                                                       17420  -17.28   -0.03  1.0000
   2  -3 -14   33829    1294                                                       18635   17.29   -0.18  1.0000
   2   3 -13   35207    1554                                                       30133    5.56    0.03  1.0000
   2  -3 -13   32520    1552                                                       27647    5.56    0.03  1.0000
   2  -3 -12    7311     407                                                         826  -23.41    0.03  1.0000
   2   3 -12    6530     233                                                         444   23.41   -0.01  1.0000
   2  -3 -11  129071    3408                                                      130686   -0.83    0.23  1.0000
   2   3 -11  137498    3236                                                      139204   -0.81    0.06  1.0000
   2  -3 -10   51780    2236                                                       69310   12.37    0.17  1.0000
   2   3 -10   51105    2020                                                       68503  -12.40   -0.02  1.0000
   2   3  -9   45542    1739                                                       59420  -10.20   -0.18  1.0000
   2  -3  -9   44443    1961                                                       58153  -10.17   -0.34  1.0000
   2   3  -8  206907    3351                                                      190591    6.31   -0.08  1.0000
   2  -3  -8  164598    3441                                                      150038   -6.30    0.00  1.0000
   2   3  -7     884     246                                                        1618   14.75    0.04  1.0000
   2  -3  -7     923     323                                                        1840   14.73    0.10  1.0000
   2   3  -6  340101    5356                                                      351433   -3.25    0.15  1.0000
   2  -3  -6  347741    5692                                                      359269    3.25   -0.03  1.0000
   2   3  -5   77310    1471                                                       57594  -13.74    0.00  1.0000
   2  -3  -5   74182    1633                                                       54906  -13.74    0.02  1.0000
   2  -3  -5   78537    1599                                                       58669  -13.74    0.02  1.0000
   2  -3  -4   66541    1778                                                       66015   -0.34   -0.04  1.0000
   2  -3  -3   74568    1917                                                       77536    1.90    0.12  1.0000
  -2   3   3   75200    1465                                                       78027    1.90   -0.12  1.0000
   2  -3  -2  167312    2402                                                      111995   25.10    0.11  1.0000
  -2   3   2  162951    1906                                                      108519   25.10   -0.11  1.0000
  -2   3   1   49763    1308                                                       57373    5.60    0.01  1.0000
   2  -3  -1   53034    1648                                                       60874    5.60   -0.01  1.0000
  -2   3   0  110656    2737                                                      159717  -23.13    0.06  1.0000
   2  -3   0  117739    3171                                                      168284  -23.13   -0.06  1.0000
   2  -3   1    3696     284                                                        1937   10.56   -0.01  1.0000
  -2   3  -1    3218     221                                                        1534   10.56    0.01  1.0000
  -2   3  -2  129842    3039                                                      167658  -16.67   -0.14  1.0000
   2  -3   2  126845    3305                                                      164113  -16.67    0.14  1.0000
  -2   3  -3   81331    2480                                                      117279  -19.91   -0.01  1.0000
   2  -3   3   78155    2733                                                      113443  -19.91    0.01  1.0000
  -2   3  -4   45330    1340                                                       36870    6.95    0.16  1.0000
   2  -3   4   46476    1508                                                       37940    6.95   -0.16  1.0000
   2  -3   5   90448    2498                                                       83522    4.20   -0.10  1.0000
  -2   3  -5   88244    2229                                                       81282    4.20    0.10  1.0000
  -2   3  -6   28840    1935                                                       58067   24.60    0.00  1.0000
   2  -3   6   29816    2186                                                       59457   24.60    0.00  1.0000
   2  -3   7   55471    2036                                                       45978    7.22    0.05  1.0000
  -2   3  -7   61379    1888                                                       51410    7.22   -0.05  1.0000
  -2   3  -8  249378    4274                                                      193072  -20.39    0.02  1.0000
   2  -3   8  240262    4814                                                      185030  -20.39   -0.02  1.0000
   2  -3   9    7126     780                                                        4984   -4.69    0.01  1.0000
  -2   3  -9    7887     654                                                        5622   -4.69   -0.01  1.0000
  -2   3 -10   58606    2380                                                       67972    6.53    0.01  1.0000
   2  -3  10   56259    3040                                                       65435    6.53   -0.01  1.0000
   2  -3  11   61757    3044                                                       59029   -1.91   -0.06  1.0000
  -2   3 -11   69383    2387                                                       66549   -1.91    0.06  1.0000
  -2  -3 -12    9146    1020                                                        9279   -0.23   -0.04  1.0000
  -2   3 -12    9848     906                                                        9976    0.23   -0.03  1.0000
   2  -3  12    7331    1151                                                        7448    0.23    0.03  1.0000
  -2  -3 -13  129862    3996                                                      147005    7.92    0.04  1.0000
   2  -3  13  121329    5189                                                      137897    7.92    0.01  1.0000
  -2  -3 -13  124145    4388                                                      140917    7.92    0.04  1.0000
  -2   3 -13  119583    3729                                                      136025    7.92   -0.01  1.0000
  -2   3 -14    3035     619                                                        3817   -3.46    0.05  1.0000
  -2  -3 -14    2891     724                                                        3675    3.46    0.03  1.0000
   2  -3  14    4360    1097                                                        5330   -3.46   -0.05  1.0000
  -2  -3 -14    2644     579                                                        3393    3.46    0.03  1.0000
  -2  -3 -14    2691     561                                                        3447    3.46    0.03  1.0000
  -2  -3 -15   83464    3040                                                       73355   -6.16   -0.04  1.0000
  -2  -3 -15   83427    2754                                                       73321   -6.16   -0.04  1.0000
  -2   3 -15   87410    2760                                                       77054   -6.17   -0.03  1.0000
  -2  -3 -16   63373    2541                                                       61898   -1.03   -0.04  1.0000
  -2  -3 -16   63198    2732                                                       61725   -1.03   -0.04  1.0000
  -2  -3 -17   16392    1287                                                       16379    0.02    0.00  1.0000
  -2  -3 -18   42156    2041                                                       41640   -0.45   -0.01  1.0000
  -2   3 -18   41337    2078                                                       40843    0.45   -0.03  1.0000
  -2  -3 -19   30013    1635                                                       29344    0.70    0.00  1.0000
  -2  -3 -19   28621    1628                                                       27968    0.70    0.00  1.0000
  -2   3 -19   29534    1692                                                       28884    0.69   -0.02  1.0000
  -2  -3 -20     836     333                                                         834    0.00   -0.02  1.0000
  -2  -3 -20     984     323                                                         982    0.00   -0.02  1.0000
  -2   3 -20     871     328                                                         876   -0.01   -0.03  1.0000
  -2   3 -21   38357    1759                                                       37386    0.93   -0.01  1.0000
  -2  -3 -21   39104    1678                                                       38113    0.93    0.00  1.0000
  -2   3 -21   37476    1691                                                       36516    0.93   -0.01  1.0000
  -2  -3 -21   39852    1747                                                       38851    0.93    0.00  1.0000
  -2   3 -22    5561     650                                                        5948    0.88    0.07  1.0000
  -2  -3 -22    5497     592                                                        5864   -0.87    0.03  1.0000
  -2   3 -22    5196     575                                                        5570    0.88    0.07  1.0000
  -2  -3 -23   25871    1127                                                       26358   -0.54   -0.01  1.0000
  -2   3 -23   24196    1201                                                       24659   -0.54    0.01  1.0000
  -2   3 -24   21554     956                                                       20953   -0.74   -0.06  1.0000
  -2  -3 -24   21014     913                                                       20450    0.74   -0.02  1.0000
   2  -4 -25     358     159                                                         293   -0.63    0.03  1.0000
   2  -4 -24    2299     457                                                        2732   -2.24    0.01  1.0000
   2  -4 -23     112     201                                                         131   -0.30   -0.03  1.0000
   2  -4 -22   57156    2191                                                       54510    2.11    0.02  1.0000
   2   4 -21     346     252                                                         195   -1.54   -0.01  1.0000
   2  -4 -21     315     246                                                         172    1.54   -0.01  1.0000
   2   4 -20   90621    3019                                                       93448   -1.72    0.02  1.0000
   2  -4 -20   90647    3215                                                       93487   -1.70   -0.02  1.0000
   2   4 -19     264     221                                                          74    2.56   -0.05  1.0000
   2   4 -18   63370    2604                                                       61258    1.47    0.01  1.0000
   2   4 -17      49     334                                                          63    0.32    0.07  1.0000
   2   4 -16     811     443                                                         855    0.39   -0.06  1.0000
   2  -4 -16    1285     444                                                        1360    0.38    0.08  1.0000
   2   4 -16     616     359                                                         655    0.39   -0.06  1.0000
   2   4 -16    1632     635                                                        1695    0.39   -0.06  1.0000
   2   4 -15    4949     719                                                        4169   -1.92   -0.04  1.0000
   2   4 -15    3639     613                                                        2975   -1.92   -0.04  1.0000
   2   4 -15    3824     560                                                        3143   -1.92   -0.04  1.0000
   2  -4 -15    4515     670                                                        3775    1.91    0.13  1.0000
   2   4 -14   77858    3113                                                       75285   -1.71    0.08  1.0000
   2   4 -14   84261    3150                                                       81583   -1.71    0.08  1.0000
   2   4 -14   77774    2707                                                       75202   -1.71    0.08  1.0000
   2  -4 -14   80380    2976                                                       77652   -1.70   -0.10  1.0000
   2  -4 -13    3439     707                                                        4889    3.74   -0.24  1.0000
   2   4 -13    3305     619                                                        4718   -3.72   -0.03  1.0000
   2   4 -13    3993     818                                                        5534   -3.72   -0.03  1.0000
   2   4 -13    3549     748                                                        5009   -3.72   -0.03  1.0000
   2   4 -12  178092    4020                                                      170657   -3.13    0.02  1.0000
   2  -4 -12  172522    4351                                                      165197   -3.13    0.01  1.0000
   2   4 -11     200     211                                                         204    9.30    0.14  1.0000
   2  -4 -11      39     294                                                         652   -9.31    0.25  1.0000
   2   4 -10  114123    2901                                                      117458    1.74   -0.17  1.0000
   2  -4 -10  109574    3204                                                      112982    1.73    0.11  1.0000
   2   4  -9      25     217                                                         584   -8.89    0.04  1.0000
   2  -4  -9      84     280                                                        1189    8.92   -0.39  1.0000
   2   4  -8   10199     615                                                        7477    4.82    0.01  1.0000
   2  -4  -8   12118     759                                                        9125    4.84    0.01  1.0000
   2   4  -7     145     208                                                         760   -5.40   -0.08  1.0000
   2  -4  -7      84     211                                                         602    5.37    0.22  1.0000
   2  -4  -6  169657    3637                                                      180881   -4.55   -0.12  1.0000
   2   4  -6  170735    3455                                                      181776   -4.54    0.20  1.0000
   2   4  -5    1542     539                                                        7107   14.96   -0.01  1.0000
   2  -4  -5    1182     582                                                        6302  -14.95   -0.08  1.0000
   2  -4  -4  656552    9127                                                      613476    9.12    0.12  1.0000
  -2   4   4  666289    8366                                                      623123    9.12   -0.12  1.0000
  -2   4   3   34945     958                                                       30230   -4.35   -0.48  1.0000
   2  -4  -3   34310    1221                                                       29630   -4.35    0.48  1.0000
   2  -4  -2  265604    4851                                                      277306   -3.79   -0.15  1.0000
  -2   4   2  265914    4285                                                      277418   -3.79    0.15  1.0000
   2  -4  -1     110     374                                                        2877   18.54   -0.91  1.0000
  -2   4   1      58     285                                                        2615   18.54    0.91  1.0000
   2  -4   0   40640     951                                                       18385  -21.99    0.04  1.0000
  -2   4   0   39176     763                                                       17410  -21.99   -0.04  1.0000
  -2  -4   0   38571     550                                                       17008  -21.98    0.05  1.0000
   2  -4   1      50     312                                                        1878  -13.87    0.44  1.0000
  -2  -4  -1      78     222                                                        2096   13.89    0.14  1.0000
  -2   4  -2  191620    4163                                                      241820   18.29    0.02  1.0000
   2  -4   2  190930    4543                                                      241018   18.29   -0.02  1.0000
   2  -4   3      23     312                                                        1656   12.11    0.01  1.0000
  -2   4  -3      68     338                                                        1969   12.11   -0.01  1.0000
  -2   4  -4  426511    7048                                                      453891    7.02    0.01  1.0000
   2  -4   4  411316    7431                                                      438196    7.02   -0.01  1.0000
  -2   4  -5    1141     353                                                        1826   -2.97    0.10  1.0000
   2  -4   5     895     405                                                        1509   -2.97   -0.10  1.0000
  -2   4  -6  373670    6212                                                      352596   -5.94    0.03  1.0000
   2  -4   6  367407    6718                                                      346473   -5.94   -0.03  1.0000
   2  -4   7    3655     453                                                        1446   -7.51    0.04  1.0000
  -2   4  -7    4743     410                                                        2153   -7.51   -0.04  1.0000
   2  -4   8    3056     562                                                        2644   -1.51    0.03  1.0000
  -2   4  -8    3174     483                                                        2744   -1.51   -0.03  1.0000
  -2   4  -9     411     265                                                         659    1.85   -0.10  1.0000
   2  -4   9     342     303                                                         576    1.85    0.10  1.0000
  -2   4 -10   77884    2815                                                       82123   -2.55   -0.04  1.0000
   2  -4  10   75603    3532                                                       79747   -2.55    0.04  1.0000
  -2   4 -11    1481     319                                                         725    3.88    0.02  1.0000
  -2  -4 -11    1725     402                                                         894   -3.89    0.06  1.0000
   2  -4  11     137     266                                                        -172    3.88   -0.02  1.0000
   2  -4  12  213224    6596                                                      201984    4.27   -0.04  1.0000
  -2   4 -12  227313    5008                                                      215646    4.27    0.04  1.0000
  -2  -4 -12  221117    5619                                                      209648    4.27   -0.02  1.0000
  -2   4 -13    3031     550                                                        2886    0.44   -0.01  1.0000
  -2  -4 -13    3422     692                                                        3266   -0.45    0.02  1.0000
   2  -4  13    2860     755                                                        2719    0.44    0.01  1.0000
  -2  -4 -14  161681    4447                                                      170962   -3.97    0.06  1.0000
  -2  -4 -14  158560    4912                                                      167752   -3.97    0.06  1.0000
  -2   4 -14  156872    4358                                                      166088   -3.96   -0.07  1.0000
  -2  -4 -15      44     320                                                          96    5.31   -0.05  1.0000
  -2  -4 -15     246     510                                                         962    5.31   -0.05  1.0000
   2  -4  15     140     656                                                         733   -5.30    0.05  1.0000
  -2  -4 -16   19081    1242                                                       15677    4.54   -0.03  1.0000
  -2  -4 -16   20087    1388                                                       16590    4.54   -0.03  1.0000
  -2   4 -16   21664    1358                                                       18003    4.54    0.06  1.0000
  -2   4 -17    2556     656                                                        4066    4.41    0.08  1.0000
  -2  -4 -17    2424     697                                                        3903   -4.41    0.13  1.0000
  -2  -4 -17    1873     611                                                        3194   -4.41    0.13  1.0000
  -2   4 -18   37335    1798                                                       34204   -2.87   -0.01  1.0000
  -2  -4 -18   34761    1731                                                       31747   -2.86   -0.01  1.0000
  -2  -4 -19    1012     357                                                        1023    0.06   -0.06  1.0000
  -2   4 -19    2211     469                                                        2232   -0.07   -0.07  1.0000
  -2   4 -20   78684    2613                                                       80906    1.44   -0.03  1.0000
  -2  -4 -20   76773    2602                                                       78991    1.43    0.02  1.0000
  -2   4 -21     657     219                                                         452   -1.45    0.04  1.0000
  -2   4 -21     933     297                                                         685   -1.45    0.04  1.0000
  -2   4 -22   46646    1652                                                       45527   -1.01    0.04  1.0000
  -2   4 -22   45553    1620                                                       44447   -1.01    0.04  1.0000
   2  -5 -24   19074     944                                                       18737    0.52   -0.01  1.0000
   2  -5 -23    9544     822                                                       10924    2.56    0.01  1.0000
   2   5 -23    8490     634                                                        9796    2.56    0.01  1.0000
   2  -5 -22    5553     638                                                        5434    0.40   -0.04  1.0000
   2   5 -22    5253     549                                                        5136   -0.39    0.03  1.0000
   2   5 -21   54915    2020                                                       51336   -2.75   -0.04  1.0000
   2  -5 -21   56032    2144                                                       52396   -2.76   -0.06  1.0000
   2   5 -20    2983     571                                                        2898    0.30   -0.05  1.0000
   2  -5 -20    2789     592                                                        2700   -0.31    0.01  1.0000
   2  -5 -19   52528    2342                                                       52367   -0.13    0.03  1.0000
   2   5 -19   54184    2360                                                       53984   -0.14   -0.03  1.0000
   2   5 -18   42830    2198                                                       42395    0.36    0.06  1.0000
   2   5 -17     257     333                                                         247   -0.78    0.00  1.0000
   2   5 -16   45442    2486                                                       48407   -2.56   -0.02  1.0000
   2   5 -15    2566     561                                                        1620   10.02    0.00  1.0000
   2   5 -15    1538     250                                                         606   10.02    0.00  1.0000
   2  -5 -15    2549     455                                                        1595   10.01    0.04  1.0000
   2   5 -14   24475    1625                                                       20413    5.06    0.03  1.0000
   2   5 -14   22856    1359                                                       18935    5.06    0.03  1.0000
   2  -5 -14   21595    1429                                                       17782   -5.04   -0.07  1.0000
   2   5 -13   78883    3271                                                      105687  -15.27   -0.01  1.0000
   2  -5 -13   77975    3571                                                      104649  -15.26   -0.09  1.0000
   2   5 -12   34841    2021                                                       32321   -2.29    0.01  1.0000
   2   5 -12   33714    1594                                                       31236   -2.29    0.01  1.0000
   2  -5 -12   31540    1755                                                       29144    2.29   -0.08  1.0000
   2   5 -11   40073    1751                                                       25967   14.57   -0.07  1.0000
   2   5 -11   37282    1322                                                       23716   14.57   -0.07  1.0000
   2  -5 -11   36867    1506                                                       23417   14.59   -0.18  1.0000
   2   5 -10   86238    3203                                                       86911    0.41   -0.07  1.0000
   2   5 -10   79370    2509                                                       80016    0.41   -0.07  1.0000
   2  -5 -10   80867    2796                                                       81488   -0.44    0.23  1.0000
   2   5  -9    2797     549                                                        4729   -6.00    0.19  1.0000
   2  -5  -9    2537     596                                                        4390   -6.03    0.23  1.0000
   2   5  -8  146586    3321                                                      145567   -0.41   -0.19  1.0000
   2  -5  -8  143455    3551                                                      142643    0.40   -0.12  1.0000
   2   5  -7    2640     383                                                        2308   -2.18   -0.02  1.0000
   2   5  -6  112267    2719                                                      110938   -0.75    0.28  1.0000
   2   5  -5   28067    1017                                                       19191  -11.90   -0.07  1.0000
  -2   5   5   29032     854                                                       20049  -11.89    0.01  1.0000
   2  -5  -4    6753     640                                                        6482    0.56   -0.08  1.0000
   2   5  -4    6577     577                                                        6310   -0.55   -0.15  1.0000
  -2   5   4    6010     453                                                        5749    0.56    0.08  1.0000
  -2   5   3  104058    2807                                                      142123   18.73    0.07  1.0000
   2  -5  -3  102313    3324                                                      140000   18.73   -0.07  1.0000
  -2   5   2   38360    1223                                                       36084   -2.08   -0.05  1.0000
   2  -5  -2   37706    1494                                                       35492   -2.08    0.05  1.0000
  -2   5   1    3792     354                                                        3057   -2.49   -0.07  1.0000
   2  -5  -1    3647     426                                                        2955   -2.49    0.07  1.0000
  -2   5   0  156882    3165                                                      158373    0.68   -0.11  1.0000
   2  -5   0  155211    3547                                                      156831    0.68    0.11  1.0000
   2  -5   1    2932     412                                                        2464    2.18    0.09  1.0000
  -2   5  -1    3571     393                                                        3104    2.18   -0.09  1.0000
   2  -5   2  107293    2831                                                      104931   -1.24   -0.01  1.0000
  -2   5  -2  111948    2621                                                      109542   -1.24    0.01  1.0000
   2  -5   3   11702    1015                                                       15165   -6.90    0.04  1.0000
  -2   5  -3   14088     988                                                       17922   -6.90   -0.04  1.0000
  -2  -5  -3   13651     876                                                       17447   -6.91   -0.07  1.0000
  -2   5  -4    8166     845                                                       12081    6.56    0.06  1.0000
   2  -5   4    7262     887                                                       10965    6.56   -0.06  1.0000
  -2  -5  -4    9130     848                                                       13256   -6.57   -0.06  1.0000
  -2   5  -5   41985    1622                                                       39210    2.52   -0.05  1.0000
   2  -5   5   38552    1719                                                       35852    2.52    0.05  1.0000
   2  -5   6   33947    2005                                                       43244   -8.21    0.03  1.0000
  -2   5  -6   34778    1832                                                       44204   -8.21   -0.03  1.0000
  -2   5  -7   55756    2456                                                       71381  -10.53    0.02  1.0000
   2  -5   7   50503    2656                                                       65429  -10.53   -0.02  1.0000
  -2   5  -8  152588    3785                                                      139806    5.72    0.06  1.0000
   2  -5   8  145593    4201                                                      133177    5.72   -0.06  1.0000
  -2  -5  -9     529     702                                                        4482   15.42    0.10  1.0000
  -2   5  -9     770     707                                                        5177   15.42    0.01  1.0000
   2  -5   9     939     916                                                        5621   15.42   -0.01  1.0000
  -2   5 -10   36649    2034                                                       41199   -4.22   -0.01  1.0000
  -2  -5 -10   34589    2151                                                       38998    4.21   -0.01  1.0000
   2  -5  10   34204    2475                                                       38596   -4.22    0.01  1.0000
  -2  -5 -11   37141    2025                                                       32553   -4.37   -0.07  1.0000
  -2   5 -11   34963    1786                                                       30566   -4.37    0.06  1.0000
   2  -5  11   34900    2353                                                       30457   -4.37   -0.06  1.0000
  -2   5 -12    6042     691                                                        4668    3.39    0.03  1.0000
  -2  -5 -12    7313     817                                                        5802   -3.38    0.01  1.0000
   2  -5  12    5684     943                                                        4363    3.39   -0.03  1.0000
  -2  -5 -13   63215    2750                                                       57013   -4.47   -0.01  1.0000
  -2   5 -13   67373    2536                                                       60937   -4.47   -0.06  1.0000
  -2  -5 -13   68691    2480                                                       62220   -4.47   -0.01  1.0000
   2  -5  13   60243    3512                                                       54227   -4.47    0.06  1.0000
  -2  -5 -14    2287     537                                                        2043    1.26    0.00  1.0000
  -2  -5 -14    3442     568                                                        3142    1.26    0.00  1.0000
  -2  -5 -15   19259    1587                                                       21763    3.12    0.02  1.0000
  -2  -5 -15   21985    1534                                                       24656    3.12    0.02  1.0000
  -2  -5 -16   31548    1850                                                       31542    0.02   -0.02  1.0000
  -2  -5 -16   32696    1759                                                       32690    0.02   -0.02  1.0000
  -2  -5 -17      76     267                                                         149    1.18   -0.02  1.0000
  -2  -5 -17     125     216                                                         215    1.18   -0.02  1.0000
  -2  -5 -18   30446    1608                                                       30350    0.13   -0.03  1.0000
  -2  -5 -19   29703    1562                                                       31123   -1.45    0.02  1.0000
  -2   5 -20    2213     432                                                        2122   -0.62    0.06  1.0000
  -2   5 -21   26830    1342                                                       27450   -0.71    0.00  1.0000
  -2   5 -22    5178     481                                                        4762    1.06    0.01  1.0000
   2  -6 -23   33580    1260                                                       34713    1.14    0.03  1.0000
   2   6 -22     189     149                                                         192    0.05   -0.01  1.0000
   2  -6 -22     651     245                                                         648    0.04   -0.08  1.0000
   2  -6 -21    2639     446                                                        1873   -3.09   -0.05  1.0000
   2   6 -21    2578     388                                                        1833    3.09   -0.03  1.0000
   2   6 -20    8163     827                                                        8463   -0.54    0.04  1.0000
   2  -6 -20    8451     840                                                        8750   -0.54    0.00  1.0000
   2  -6 -19   22606    1326                                                       19597    3.90    0.04  1.0000
   2   6 -19   23318    1398                                                       20277   -3.90   -0.01  1.0000
   2  -6 -18    2343     569                                                        2670    1.08    0.07  1.0000
   2   6 -18    1702     530                                                        1978    1.08   -0.07  1.0000
   2  -6 -17  101468    3384                                                      102169   -0.41    0.03  1.0000
   2   6 -17   97669    3549                                                       98383    0.40    0.03  1.0000
   2   6 -16     215     346                                                         384   -1.64    0.07  1.0000
   2   6 -15   75399    3260                                                       76507    0.77   -0.07  1.0000
   2   6 -14    2823     680                                                        2976   -0.48    0.05  1.0000
   2   6 -13   12904    1374                                                       13837    1.40    0.07  1.0000
   2   6 -13   12843    1151                                                       13774    1.40    0.07  1.0000
   2   6 -12    6068     706                                                        5309   -1.68    0.01  1.0000
   2   6 -12    6049     861                                                        5291   -1.68    0.01  1.0000
   2   6 -11   47390    2695                                                       53578   -4.74   -0.01  1.0000
   2   6 -11   49217    2230                                                       55520   -4.74   -0.01  1.0000
   2   6 -10     479     418                                                        1505    5.66    0.06  1.0000
   2   6 -10     897     641                                                        2198    5.66    0.06  1.0000
   2   6  -9  223370    5496                                                      210452    4.85   -0.23  1.0000
   2   6  -9  219652    4604                                                      206844    4.85   -0.23  1.0000
   2   6  -8    1375     460                                                        2930   -5.66   -0.20  1.0000
   2   6  -8    1206     570                                                        2681   -5.66   -0.20  1.0000
   2  -6  -8    1163     535                                                        2617   -5.66    0.20  1.0000
   2   6  -7  148054    3391                                                      131721    7.59    0.31  1.0000
   2  -6  -7  146324    3772                                                      130586   -7.58    0.34  1.0000
   2   6  -6     257     190                                                         215    7.56   -0.10  1.0000
   2   6  -5   71313    2779                                                       98509  -15.86    0.06  1.0000
   2   6  -4    4547     505                                                        3597   -2.52    0.12  1.0000
   2  -6  -3   17976    1215                                                       20399   -3.04   -0.16  1.0000
   2   6  -3   17019    1113                                                       19298    3.04   -0.14  1.0000
  -2   6   3   17550     978                                                       19857   -3.04    0.16  1.0000
  -2   6   2     106     137                                                         386   -3.23    0.03  1.0000
   2  -6  -2     179     246                                                         516   -3.23   -0.03  1.0000
  -2   6   1  147066    3465                                                      161783   -6.55   -0.04  1.0000
   2  -6  -1  153449    3963                                                      168408   -6.55    0.04  1.0000
  -2   6   0     364     258                                                        1005   -4.20   -0.05  1.0000
   2  -6   0     113     235                                                         542   -4.20    0.05  1.0000
  -2   6  -1  134266    2978                                                      123050    5.58    0.05  1.0000
   2  -6   1  133978    3309                                                      122851    5.58   -0.05  1.0000
   2  -6   2    1386     473                                                        2955    5.72   -0.18  1.0000
  -2   6  -2    1979     504                                                        3786    5.72    0.18  1.0000
   2  -6   3   43948    2052                                                       50340   -5.16    0.04  1.0000
  -2   6  -3   47446    1969                                                       54117   -5.16   -0.04  1.0000
  -2   6  -4    3357     451                                                        2550    2.53   -0.08  1.0000
   2  -6   4    2312     397                                                        1644    2.53    0.08  1.0000
  -2   6  -5   35000    1583                                                       31395   -3.33   -0.03  1.0000
   2  -6   5   32964    1633                                                       29480   -3.33    0.03  1.0000
  -2  -6  -6    8297     911                                                        9348   -1.86   -0.08  1.0000
  -2   6  -6    8744     895                                                        9812   -1.86    0.08  1.0000
   2  -6   6    7835     946                                                        8855   -1.86   -0.08  1.0000
   2  -6   7  156119    4894                                                      174395    7.77   -0.15  1.0000
  -2   6  -7  171931    4688                                                      191284    7.77    0.15  1.0000
  -2  -6  -7  163229    4682                                                      181967   -7.77    0.06  1.0000
  -2  -6  -8     194     288                                                          31   -2.80   -0.08  1.0000
  -2  -6  -8      71     278                                                         -35   -2.80   -0.08  1.0000
   2  -6   8     856     365                                                         438   -2.81   -0.01  1.0000
  -2   6  -8     410     271                                                         141   -2.81    0.01  1.0000
  -2  -6  -9   82917    3136                                                       80999    1.26   -0.06  1.0000
  -2   6  -9   86856    3125                                                       84755   -1.26   -0.12  1.0000
   2  -6   9   75560    3332                                                       73776   -1.26    0.12  1.0000
  -2  -6  -9   86132    3388                                                       84177    1.26   -0.06  1.0000
  -2   6 -10    5654     902                                                        7092    3.00   -0.03  1.0000
   2  -6  10    4296     974                                                        5561    3.00    0.03  1.0000
  -2  -6 -10    4633     845                                                        5945    3.00    0.11  1.0000
  -2  -6 -10    2779     707                                                        3813    3.00    0.11  1.0000
  -2  -6 -11   44718    2512                                                       42949    1.49    0.05  1.0000
  -2  -6 -11   43639    2337                                                       41892    1.49    0.05  1.0000
  -2   6 -11   43637    2210                                                       41938   -1.50    0.06  1.0000
  -2  -6 -12      13     243                                                        -403   -1.21   -0.03  1.0000
  -2  -6 -12     365     273                                                         321   -1.21   -0.03  1.0000
  -2  -6 -12      69     532                                                          44   -1.21   -0.03  1.0000
  -2  -6 -13      53     277                                                        -175    2.41   -0.11  1.0000
  -2  -6 -13     464     290                                                         554    2.41   -0.11  1.0000
  -2  -6 -14      30     335                                                          30    0.01   -0.02  1.0000
  -2  -6 -14       0     257                                                         -58    0.01   -0.02  1.0000
  -2  -6 -15   27785    1605                                                       23575   -5.32    0.02  1.0000
  -2  -6 -15   31459    1554                                                       26974   -5.32    0.02  1.0000
  -2  -6 -16    1082     363                                                        1124    0.22   -0.02  1.0000
  -2  -6 -16      53     239                                                          62    0.22   -0.02  1.0000
  -2  -6 -17   92451    2937                                                       99596    4.15    0.10  1.0000
  -2  -6 -17   80768    2840                                                       87454    4.15    0.10  1.0000
  -2  -6 -18    1016     332                                                        1098   -0.42    0.03  1.0000
  -2   6 -18     897     398                                                         973   -0.42    0.03  1.0000
  -2   6 -19   30321    1569                                                       29097    1.35   -0.03  1.0000
  -2   6 -20     873     286                                                         827    0.28   -0.05  1.0000
  -2   6 -21     367     142                                                         333    0.30    0.04  1.0000
   2   7 -22    3674     405                                                        4402    2.58   -0.05  1.0000
   2  -7 -21   56031    1706                                                       56901   -0.64   -0.02  1.0000
   2   7 -21   60052    1865                                                       60953   -0.65    0.01  1.0000
   2   7 -20   11038     945                                                       13197   -3.29   -0.02  1.0000
   2  -7 -20   11514     889                                                       13716    3.30   -0.05  1.0000
   2   7 -19   72967    2484                                                       70055    1.89   -0.02  1.0000
   2  -7 -19   73594    2318                                                       70684    1.88   -0.02  1.0000
   2  -7 -18   52449    2031                                                       49935   -1.98    0.10  1.0000
   2   7 -18   49445    2161                                                       46952    1.97    0.05  1.0000
   2  -7 -17   13308    1129                                                       14962   -2.37    0.03  1.0000
   2   7 -17   12166    1250                                                       13758   -2.37   -0.02  1.0000
   2   7 -16   36270    2091                                                       35998    0.28   -0.02  1.0000
   2   7 -15    2857     745                                                        2678   -0.87    0.01  1.0000
   2   7 -14    3787     707                                                        3236    3.22   -0.01  1.0000
   2   7 -13   93665    3926                                                      102040    4.66   -0.01  1.0000
   2   7 -12   12299    1087                                                        7766   -7.59    0.04  1.0000
   2   7 -11   60168    2763                                                       53293   -5.21   -0.01  1.0000
   2   7 -10  102674    3490                                                      113845    5.73    0.12  1.0000
   2   7 -10   94638    3949                                                      105374    5.73    0.12  1.0000
   2   7  -9   12425    1284                                                       12351   -0.11   -0.02  1.0000
   2   7  -9   13555    1097                                                       13478   -0.11   -0.02  1.0000
   2  -7  -8   36894    1891                                                       30654    6.37    0.02  1.0000
   2   7  -8   37895    1985                                                       31606   -6.37    0.05  1.0000
   2  -7  -7    3271     556                                                        2259    4.07   -0.06  1.0000
   2   7  -7    4038     506                                                        2880    4.09    0.06  1.0000
   2   7  -7    3480     587                                                        2408    4.09    0.06  1.0000
   2   7  -6   22982    1561                                                       29160    6.95   -0.14  1.0000
   2   7  -6   23425    1802                                                       29659    6.95   -0.14  1.0000
   2  -7  -6   20366    1656                                                       26264   -6.95   -0.05  1.0000
   2   7  -5   45649    1988                                                       46633   -0.86    0.04  1.0000
   2   7  -5   43517    2158                                                       44478   -0.86    0.04  1.0000
   2  -7  -5   41799    2106                                                       42775   -0.85   -0.04  1.0000
   2  -7  -4     217     372                                                         757    5.45   -0.34  1.0000
   2   7  -4     269     239                                                          -7   -5.45   -0.13  1.0000
   2   7  -4     117     304                                                         578   -5.45   -0.13  1.0000
   2   7  -3   48250    2104                                                       52439   -3.47    0.10  1.0000
   2   7  -3   49603    2226                                                       53850   -3.47    0.10  1.0000
   2  -7  -3   42922    2181                                                       46984   -3.47   -0.10  1.0000
   2  -7  -2   38246    1565                                                       25799  -12.40    0.21  1.0000
   2   7  -2   37935    1435                                                       25439   12.40    0.06  1.0000
   2  -7  -1    5015     620                                                        4198    2.53    0.21  1.0000
  -2   7   1    4975     518                                                        4279    2.53   -0.21  1.0000
   2  -7  -1    4904     649                                                        4096    2.53    0.21  1.0000
   2  -7   0   46937    2397                                                       63536   12.74   -0.06  1.0000
  -2   7   0   41346    2027                                                       57053   12.74    0.06  1.0000
   2  -7   0   42380    2422                                                       58204   12.74   -0.06  1.0000
   2  -7   1    2210     510                                                        2628    1.61   -0.07  1.0000
  -2   7  -1    2540     469                                                        3009    1.61    0.07  1.0000
   2  -7   1    3031     569                                                        3519    1.61   -0.07  1.0000
   2  -7   2   36234    1782                                                       35153   -1.02    0.01  1.0000
  -2   7  -2   36296    1652                                                       35209   -1.02   -0.01  1.0000
   2  -7   2   32145    1824                                                       31127   -1.02    0.01  1.0000
   2  -7   3   52369    2122                                                       47054   -4.26    0.03  1.0000
  -2   7  -3   52584    2005                                                       47231   -4.26   -0.03  1.0000
   2  -7   3   49789    2224                                                       44610   -4.26    0.03  1.0000
   2  -7   4     164     223                                                         238    1.20    0.04  1.0000
  -2  -7  -4     347     339                                                         452   -1.20   -0.01  1.0000
  -2   7  -4     135     212                                                         199    1.20   -0.04  1.0000
   2  -7   4      13     278                                                        -197    1.20    0.04  1.0000
  -2  -7  -5   36594    1855                                                       35286   -1.38    0.05  1.0000
  -2   7  -5   35829    1790                                                       34404   -1.39   -0.16  1.0000
  -2   7  -6   31879    2006                                                       39948   -7.33   -0.06  1.0000
  -2  -7  -6   29557    1966                                                       37320    7.33   -0.02  1.0000
  -2  -7  -7   27187    1982                                                       36077    8.78   -0.07  1.0000
  -2   7  -7   30840    2087                                                       40317    8.78    0.07  1.0000
  -2  -7  -8   46611    2130                                                       39010   -6.66    0.04  1.0000
  -2   7  -8   48505    2162                                                       40714    6.66    0.03  1.0000
  -2  -7  -9    5509    1061                                                        9039   -7.03    0.08  1.0000
  -2   7  -9    5781    1060                                                        9387   -7.02    0.02  1.0000
  -2  -7 -10   18839    1621                                                       20760    2.63    0.01  1.0000
  -2  -7 -11   48212    2496                                                       48116    0.07    0.01  1.0000
  -2  -7 -12       1     307                                                        -268    0.32    0.01  1.0000
  -2  -7 -13   52937    2445                                                       49171    3.04   -0.02  1.0000
  -2  -7 -14    1889     510                                                        1834    0.39   -0.07  1.0000
  -2  -7 -15   24426    1546                                                       26211   -1.99   -0.04  1.0000
  -2   7 -15   24259    1789                                                       26019   -1.99    0.00  1.0000
  -2   7 -16   22222    1625                                                       23661    1.82    0.01  1.0000
  -2   7 -17     504     291                                                         378    1.03    0.07  1.0000
  -2   7 -18   10408     891                                                        9757   -1.36   -0.04  1.0000
  -2   7 -19   14127     949                                                       14009   -0.17   -0.03  1.0000
  -2   7 -20    1595     292                                                        1654    0.35   -0.01  1.0000
   2   8 -20   62035    1849                                                       63380    0.99   -0.01  1.0000
   2   8 -19    1555     301                                                        1206    1.57    0.04  1.0000
   2   8 -18   13225     961                                                       12208   -1.83   -0.01  1.0000
   2   8 -17    5740     784                                                        6404   -1.42   -0.04  1.0000
   2   8 -16     657     371                                                         695    0.36    0.04  1.0000
   2   8 -15    2338     615                                                        2607   -0.92    0.00  1.0000
   2   8 -14   13526    1311                                                       13164    0.83   -0.03  1.0000
   2   8 -13     957     484                                                        1256    1.50    0.01  1.0000
   2   8 -12   87279    3502                                                       83271    2.50    0.01  1.0000
   2   8 -11     905     402                                                         990    0.47   -0.03  1.0000
   2   8 -10   37797    2408                                                       41321   -3.19   -0.03  1.0000
   2   8  -9    5758     918                                                        5933    0.41   -0.18  1.0000
   2   8  -8    9990    1184                                                       10366    0.62    0.01  1.0000
   2   8  -7   15859    1285                                                       13258   -3.61    0.03  1.0000
   2  -8  -7   14092    1201                                                       11641    3.61    0.03  1.0000
   2   8  -6   57160    2434                                                       59082    1.41    0.06  1.0000
   2   8  -6   59362    2714                                                       61321    1.41    0.06  1.0000
   2   8  -5    1974     666                                                        3918    6.05    0.11  1.0000
   2   8  -5    1894     610                                                        3805    6.05    0.11  1.0000
   2  -8  -5    2192     733                                                        4215   -6.06    0.20  1.0000
   2   8  -4   73630    2689                                                       67229   -4.58   -0.08  1.0000
   2   8  -4   74202    2600                                                       67776   -4.58   -0.08  1.0000
   2  -8  -4   67038    2739                                                       60966   -4.58   -0.04  1.0000
   2   8  -3      78     348                                                         760   -6.34    0.27  1.0000
   2  -8  -3     253     436                                                        1216    6.34    0.24  1.0000
   2   8  -2   63675    2645                                                       69552    4.05    0.03  1.0000
   2  -8  -2   55529    2719                                                       61005    4.05   -0.01  1.0000
   2  -8  -1       2     312                                                        -130   -0.46   -0.24  1.0000
   2   8  -1     282     188                                                         269    0.47   -0.28  1.0000
  -2  -8   0      37     293                                                        -239    2.01    0.01  1.0000
   2   8   0     101     235                                                         171    2.01   -0.01  1.0000
   2  -8   0      73     335                                                         128    2.02   -0.01  1.0000
  -2  -8  -1     261     273                                                          78    5.36   -0.08  1.0000
   2   8   1     260     344                                                        -174    5.36    0.08  1.0000
   2  -8   1     260     278                                                        -227   -5.35    0.08  1.0000
  -2  -8  -2   61078    2368                                                       60889    0.15   -0.04  1.0000
   2  -8   2   59564    2769                                                       59366    0.14    0.00  1.0000
   2  -8   3    1360     462                                                        1486    0.55    0.07  1.0000
  -2   8  -3    2213     495                                                        2367    0.55   -0.07  1.0000
  -2  -8  -3    1902     534                                                        2051   -0.56   -0.06  1.0000
  -2  -8  -4  137520    4291                                                      148968   -5.32    0.01  1.0000
  -2   8  -4  134429    4109                                                      145759   -5.31   -0.02  1.0000
   2  -8   4  130734    4613                                                      141884   -5.31    0.02  1.0000
   2  -8   5    2648     811                                                        4433    5.02   -0.07  1.0000
  -2  -8  -5    2747     775                                                        4561   -5.03    0.00  1.0000
  -2   8  -5    1967     695                                                        3536    5.02    0.07  1.0000
  -2  -8  -6   65066    2685                                                       60762    3.13    0.05  1.0000
   2  -8   6   57946    2785                                                       53956    3.13   -0.06  1.0000
   2  -8   7     142     456                                                         -35   -3.95    0.06  1.0000
  -2  -8  -7     142     287                                                        -124    3.96   -0.11  1.0000
  -2   8  -7     128     298                                                         106   -3.95   -0.06  1.0000
   2  -8   8    4240     789                                                        4297   -0.17    0.02  1.0000
  -2   8  -8    2946     658                                                        2998   -0.17   -0.02  1.0000
   2  -8   9     114     293                                                         134    0.49   -0.21  1.0000
  -2  -8  -9     668     354                                                         724   -0.48    0.25  1.0000
  -2   8  -9       3     476                                                        -221    0.49    0.21  1.0000
  -2  -8 -10   17638    1464                                                       16860   -1.15    0.01  1.0000
  -2   8 -10   15436    1537                                                       14709   -1.14    0.00  1.0000
   2  -8  10   17331    1484                                                       16564   -1.14    0.00  1.0000
  -2  -8 -11    9878    1088                                                        9644   -0.39   -0.11  1.0000
  -2   8 -11    9700    1222                                                        9480    0.38   -0.08  1.0000
   2  -8  11   12090    1235                                                       11836    0.38    0.08  1.0000
  -2  -8 -12  134821    4199                                                      137035    1.05    0.00  1.0000
  -2   8 -12  143959    4855                                                      146250    1.04    0.02  1.0000
   2  -8  12  144382    4240                                                      146650    1.04   -0.02  1.0000
  -2  -8 -13     228     366                                                         508   -2.48   -0.03  1.0000
  -2   8 -13      22     275                                                         148    2.48   -0.11  1.0000
  -2   8 -14   77133    3159                                                       79117    1.28   -0.02  1.0000
  -2   8 -15     138     237                                                         304   -2.04    0.11  1.0000
  -2   8 -16    4409     577                                                        3676   -2.27    0.00  1.0000
  -2   8 -17     558     251                                                         489   -0.53    0.00  1.0000
  -2   8 -18    9767     730                                                        9376    0.75    0.00  1.0000
  -2   8 -19     336     174                                                         456    1.13   -0.01  1.0000
   2   9 -18   37048    1481                                                       40627    3.21    0.04  1.0000
   2   9 -17     324     201                                                         290    0.43    0.02  1.0000
   2   9 -16   29310    1483                                                       27588   -1.97    0.01  1.0000
   2   9 -15   13522    1092                                                       13007   -0.78    0.00  1.0000
   2   9 -14    9404     961                                                        8951   -0.95   -0.05  1.0000
   2   9 -13   48236    2353                                                       46937   -1.05    0.00  1.0000
   2   9 -12   10094    1073                                                        9221    1.48    0.07  1.0000
   2   9 -11   44627    2363                                                       43583   -0.87    0.01  1.0000
   2   9 -10   58527    2774                                                       58272    0.14    0.14  1.0000
   2   9  -9    2057     700                                                        3127    4.02    0.00  1.0000
   2   9  -8   97300    3637                                                      100414   -1.72   -0.03  1.0000
   2   9  -7    9003    1177                                                       11686   -4.62   -0.10  1.0000
   2   9  -6   93471    3354                                                       93174    0.19   -0.08  1.0000
   2  -9  -6   85840    3473                                                       85471   -0.18   -0.13  1.0000
   2   9  -5   57449    2343                                                       50464    5.28    0.06  1.0000
   2  -9  -5   53871    2535                                                       47137    5.28    0.01  1.0000
   2  -9  -4      81     397                                                         331   -3.17   -0.17  1.0000
   2  -9  -3   54072    2900                                                       61000   -5.08    0.16  1.0000
   2  -9  -2   43011    2283                                                       38402    3.96    0.06  1.0000
  -2  -9   2   37027    1963                                                       32750   -3.95   -0.11  1.0000
   2  -9  -1   20165    1522                                                       17254    3.71   -0.23  1.0000
  -2  -9   1   19212    1340                                                       16358    3.71   -0.13  1.0000
   2  -9   0   68506    3153                                                       69423   -0.60   -0.05  1.0000
  -2  -9   0   63894    2669                                                       64778    0.60    0.04  1.0000
   2  -9   1    4385     690                                                        2365   -6.71    0.03  1.0000
  -2  -9  -1    3849     483                                                        1975   -6.71    0.06  1.0000
  -2  -9  -2   68032    2902                                                       71321    2.16    0.02  1.0000
  -2  -9  -2   62850    2581                                                       66012    2.16    0.02  1.0000
   2  -9   2   64561    3164                                                       67765   -2.17    0.01  1.0000
  -2  -9  -3   21996    1789                                                       27439    6.54    0.00  1.0000
   2  -9   3   20225    1932                                                       25477    6.54    0.07  1.0000
  -2  -9  -4    1653     476                                                        1369   -1.40   -0.06  1.0000
   2  -9   4    2778     596                                                        2409    1.41    0.04  1.0000
  -2  -9  -5   77226    3082                                                       75351   -1.14   -0.12  1.0000
   2  -9   5   70750    3276                                                       68962   -1.14   -0.12  1.0000
  -2  -9  -6    8869    1060                                                        8956   -0.17   -0.02  1.0000
   2  -9   6    8826    1145                                                        8919    0.16    0.05  1.0000
  -2  -9  -7   23134    1712                                                       23224    0.08    0.07  1.0000
   2  -9   7   21281    1772                                                       21365    0.08    0.06  1.0000
  -2  -9  -8   52736    2536                                                       50489    1.78    0.03  1.0000
   2  -9   8   47048    2545                                                       44920   -1.78   -0.05  1.0000
   2  -9   9     679     477                                                         714   -0.45   -0.02  1.0000
  -2  -9  -9     785     493                                                         822   -0.44   -0.01  1.0000
  -2   9  -9     259     285                                                         277   -0.45    0.02  1.0000
  -2  -9 -10   51203    2467                                                       52804   -1.25    0.01  1.0000
   2  -9  10   53970    2591                                                       55621    1.25    0.00  1.0000
  -2  -9 -11   22764    1486                                                       21327    1.79   -0.04  1.0000
  -2   9 -11   20266    1537                                                       18903    1.80   -0.02  1.0000
  -2   9 -12    7224     956                                                        8022    1.58    0.02  1.0000
   2  -9  12   10433    1027                                                       11381    1.58   -0.02  1.0000
  -2   9 -13   29801    1841                                                       32936   -3.20    0.03  1.0000
   2  -9  13   35510    1720                                                       38955   -3.20   -0.03  1.0000
  -2   9 -14    1695     489                                                        2098   -2.53   -0.04  1.0000
  -2   9 -15    8080     737                                                        7492    1.26   -0.03  1.0000
  -2   9 -16   21228    1074                                                       20503    0.97    0.02  1.0000
  -2   9 -17     969     229                                                         862   -0.59   -0.03  1.0000
  -2 -10  16     281     191                                                         331    0.50    0.06  1.0000
   2  10 -16     134     153                                                         167    0.50   -0.06  1.0000
   2  10 -15   37068    1520                                                       37011    0.08   -0.04  1.0000
  -2 -10  15   48361    2303                                                       48248    0.08    0.04  1.0000
   2  10 -14     204     206                                                         179    0.74   -0.03  1.0000
  -2 -10  14    1244     571                                                        1203    0.74    0.03  1.0000
   2  10 -13   21274    1298                                                       20576    0.82    0.03  1.0000
   2  10 -12     791     301                                                         803    0.09   -0.05  1.0000
   2  10 -11    1411     395                                                        1373   -0.41    0.01  1.0000
   2  10 -10     668     266                                                         707    0.25    0.03  1.0000
   2  10  -9   61126    2509                                                       60380   -0.43   -0.27  1.0000
   2  10  -8    1125     359                                                        1126   -0.01    0.20  1.0000
  -2 -10   7   75886    3623                                                       76465    0.48   -0.30  1.0000
  -2 -10   6      40     421                                                         246   -3.30   -0.04  1.0000
   2 -10  -5   54494    2740                                                       54118    0.27    0.03  1.0000
  -2 -10   5   42090    2411                                                       41738   -0.28   -0.07  1.0000
  -2 -10   4      75     313                                                         365    3.88    0.14  1.0000
   2 -10  -4    1681     725                                                        2709    3.89    0.12  1.0000
  -2 -10   3    1479     458                                                        1401    0.35    0.14  1.0000
   2 -10  -3    3089     695                                                        2985   -0.34   -0.10  1.0000
  -2 -10   2     324     290                                                         377   -0.74    0.00  1.0000
   2 -10  -2      55     415                                                          76   -0.74    0.00  1.0000
   2 -10  -1   72523    3228                                                       69614   -1.98    0.02  1.0000
  -2 -10   1   61777    2549                                                       59105    1.99   -0.05  1.0000
   2 -10   0     859     582                                                        1014   -0.84   -0.02  1.0000
  -2 -10   0     493     363                                                         611   -0.83   -0.04  1.0000
  -2 -10   0     755     321                                                         899   -0.83   -0.04  1.0000
  -2 -10  -1   88748    3372                                                       94924   -3.69    0.06  1.0000
   2 -10   1   87510    3836                                                       93659    3.69   -0.04  1.0000
  -2 -10  -1   80956    3014                                                       86859   -3.69    0.06  1.0000
  -2 -10  -2    1955     556                                                        2080    0.46    0.07  1.0000
   2 -10   2    3700     894                                                        3875    0.46    0.11  1.0000
  -2 -10  -3   31527    1870                                                       30092    1.48   -0.07  1.0000
   2 -10   3   29971    2126                                                       28562   -1.48    0.05  1.0000
  -2 -10  -4    4676     745                                                        4518   -0.38   -0.05  1.0000
   2 -10   4    3000     716                                                        2873   -0.38   -0.07  1.0000
  -2 -10  -5   12532    1132                                                       10988   -2.46    0.03  1.0000
   2 -10   5   12998    1365                                                       11413    2.47    0.01  1.0000
  -2 -10  -6    2281     579                                                        2645   -1.23    0.06  1.0000
   2 -10   6    2429     779                                                        2804   -1.23    0.03  1.0000
  -2 -10  -7   53436    2565                                                       56247    2.17    0.07  1.0000
   2 -10   7   53431    2855                                                       56259   -2.17   -0.09  1.0000
  -2 -10  -8       1     324                                                        -213    0.32    0.03  1.0000
   2 -10   8       1     299                                                        -188    0.32    0.05  1.0000
   2 -10   9   90361    3370                                                       90381   -0.05    0.08  1.0000
   2 -10  10    2061     677                                                        2696    2.18   -0.09  1.0000
   2 -10  11   34058    1745                                                       35245   -1.13   -0.03  1.0000
   2 -10  12    4867     615                                                        5106   -0.57    0.01  1.0000
  -2 -11  13   30533    1849                                                       31372   -0.90   -0.02  1.0000
  -2 -11  12     255     312                                                         280    0.26   -0.01  1.0000
  -2 -11  11   18601    1707                                                       18490    0.15    0.02  1.0000
  -2 -11  10   11694    1414                                                       12224   -0.89    0.01  1.0000
  -2 -11   9    1508     555                                                        1326    1.01    0.07  1.0000
  -2 -11   8   16409    1458                                                       14316    3.14    0.09  1.0000
  -2 -11   7     455     326                                                         463    0.03    0.05  1.0000
  -2 -11   6   10508    1288                                                       12480   -3.25   -0.18  1.0000
  -2 -11   5   20565    1546                                                       20228   -0.39   -0.10  1.0000
  -2 -11   4    1526     433                                                        1277    1.10    0.13  1.0000
  -2 -11   3   18300    1379                                                       18848    0.79    0.08  1.0000
  -2 -11   3   15496    1287                                                       16000    0.79    0.08  1.0000
  -2 -11   2   11387    1035                                                       10756   -1.09   -0.04  1.0000
   2 -11  -2   12279    1324                                                       11633    1.08    0.03  1.0000
  -2 -11   2    9813     946                                                        9228   -1.09   -0.04  1.0000
  -2 -11   1   11153    1063                                                       11040   -0.17   -0.05  1.0000
   2 -11  -1   10663    1255                                                       10550   -0.18   -0.05  1.0000
  -2 -11   1    8845     893                                                        8744   -0.17   -0.05  1.0000
  -2 -11   0   29277    1800                                                       31740    2.57   -0.01  1.0000
   2 -11   0   32864    2273                                                       35448   -2.57    0.05  1.0000
  -2 -11  -1    3183     592                                                        3258   -0.22   -0.05  1.0000
   2 -11   1    3911     841                                                        3989   -0.21   -0.03  1.0000
  -2 -11  -2    7847     853                                                        7271   -1.40    0.00  1.0000
   2 -11   2    8939    1175                                                        8335    1.40   -0.03  1.0000
  -2 -11  -3   27108    1632                                                       25955    1.31    0.02  1.0000
   2 -11   3   30298    2099                                                       29088    1.32    0.00  1.0000
  -2 -11  -4     953     397                                                        1258    1.64   -0.05  1.0000
   2 -11   4     243     351                                                         407   -1.64    0.03  1.0000
  -2 -11  -5   36889    1883                                                       37656   -0.73   -0.03  1.0000
   2 -11   5   40655    2474                                                       41453   -0.73   -0.01  1.0000
   2 -11   6   10775    1248                                                       11362    1.03    0.00  1.0000
   2 -11   7    9549    1092                                                        9727   -0.38    0.04  1.0000
   2 -11   8   23753    1686                                                       24882    1.37   -0.06  1.0000
   2 -11   9    2286     451                                                        1870   -1.58   -0.06  1.0000
   2 -11  10   14201    1011                                                       14011   -0.33    0.03  1.0000
  -2 -12   5    3195     659                                                        3885   -1.95    0.04  1.0000
  -2 -12   5    1750     513                                                        2270   -1.95    0.04  1.0000
  -2 -12   4   75229    2755                                                       75641   -0.24   -0.08  1.0000
  -2 -12   4   61608    2382                                                       61981   -0.24   -0.08  1.0000
  -2 -12   3    1604     333                                                        1130    2.15   -0.11  1.0000
  -2 -12   3    2075     398                                                        1530    2.15   -0.11  1.0000
  -2 -12   2   28975    1638                                                       30001   -1.21    0.11  1.0000
  -2 -12   1    2241     520                                                        2721   -1.62    0.16  1.0000
   2 -12   3    8248    1253                                                        8698   -0.82    0.05  1.0000
   2 -12   4  110041    4662                                                      124304    7.52    0.02  1.0000
   2 -12   5     504     346                                                         407   -0.76   -0.04  1.0000
   3   0 -26    2927     339                                                        2988    0.22   -0.01  1.0000
   3   0 -24   35124    1657                                                       36548    1.44    0.03  1.0000
   3   0 -22  119729    3538                                                      113446   -3.29   -0.02  1.0000
   3   0 -20   16921    1589                                                       22643    8.19    0.01  1.0000
   3   0 -18    1262     662                                                        3337   -7.78   -0.02  1.0000
   3   0 -18     689     574                                                        2334   -7.78   -0.02  1.0000
   3   0 -16   42518    2158                                                       39559    2.83    0.00  1.0000
   3   0 -16   42033    2121                                                       39091    2.83    0.00  1.0000
   3   0 -14  200576    4627                                                      192575    3.16    0.03  1.0000
   3   0 -14  197312    4053                                                      189377    3.16    0.03  1.0000
   3   0 -12  137112    4275                                                      167384  -13.34   -0.04  1.0000
   3   0 -12  126408    3379                                                      155530  -13.34   -0.04  1.0000
   3   0 -10   11850    1133                                                       13027    1.75    0.03  1.0000
   3   0 -10    9272     648                                                       10316    1.75    0.03  1.0000
   3   0  -8  180701    3834                                                      233569   19.83    0.01  1.0000
   3   0  -6  119911    1895                                                      111320   -4.81   -0.03  1.0000
   3   0  -4   24777     429                                                       20304   -8.14    0.00  1.0000
   3   0  -4   24295     736                                                       19864   -8.14    0.00  1.0000
   3   0  -2    6993     262                                                        2952   -9.96    0.03  1.0000
   3   0   0  307121    5490                                                      304057    0.93   -0.01  1.0000
   3   0   0  273663    4276                                                      270771    0.93   -0.01  1.0000
   3   0   2  222949    3923                                                      236532   -4.96    0.00  1.0000
   3   0   2  226745    4049                                                      240442   -4.96    0.00  1.0000
  -3   0  -4  268911    3682                                                      178771   33.15   -0.05  1.0000
  -3   0  -6   19009    1351                                                       26789   -8.80    0.01  1.0000
  -3   0  -8   55778    1583                                                       31641  -20.91    0.06  1.0000
  -3   0 -10  201024    4947                                                      219002    6.83   -0.03  1.0000
  -3   0 -12  133763    4458                                                      152037    8.46    0.01  1.0000
  -3   0 -12  142906    4410                                                      161777    8.46    0.01  1.0000
  -3   0 -14   19832    1216                                                       13371   -9.01   -0.01  1.0000
  -3   0 -16   56028    2180                                                       47288    6.56    0.01  1.0000
  -3   0 -16   55407    2349                                                       46717    6.56    0.01  1.0000
  -3   0 -18   49431    2284                                                       52747   -2.81   -0.02  1.0000
  -3   0 -20   74939    2478                                                       69705    3.58    0.02  1.0000
  -3   0 -22   34171    1678                                                       39637   -4.95    0.01  1.0000
  -3   0 -24    9051     673                                                       10959    3.34   -0.01  1.0000
   3  -1 -26   17614     826                                                       15081   -4.13   -0.04  1.0000
   3  -1 -25   11557     922                                                       13944   -3.88    0.01  1.0000
   3  -1 -24    6866     838                                                        9320    5.25    0.08  1.0000
   3   1 -24    8754     861                                                       11466   -5.25    0.07  1.0000
   3   1 -23   24096    1306                                                       21408    3.51    0.02  1.0000
   3  -1 -23   25988    1438                                                       23202    3.51    0.01  1.0000
   3   1 -22     215     323                                                         238    2.67   -0.07  1.0000
   3  -1 -22     449     281                                                         532   -2.67   -0.09  1.0000
   3  -1 -21   24776    1699                                                       26679   -2.26    0.01  1.0000
   3   1 -21   23290    1619                                                       25140   -2.26   -0.01  1.0000
   3  -1 -20   29485    1845                                                       29552   -0.09    0.04  1.0000
   3   1 -20   33406    1940                                                       33512    0.10    0.02  1.0000
   3   1 -19    4816     703                                                        3711    3.04   -0.01  1.0000
   3  -1 -19    3903     638                                                        2905    3.04    0.05  1.0000
   3   1 -18   62784    2780                                                       64469    1.20    0.02  1.0000
   3   1 -18   56131    2774                                                       57725    1.20    0.02  1.0000
   3  -1 -18   58633    2703                                                       60265   -1.21   -0.01  1.0000
   3   1 -17    6098     682                                                        3862   -6.87   -0.01  1.0000
   3   1 -17    5727     689                                                        3563   -6.87   -0.01  1.0000
   3  -1 -17    5473     636                                                        3342   -6.86   -0.08  1.0000
   3  -1 -17    5965     679                                                        3736   -6.86   -0.08  1.0000
   3  -1 -16    2246     543                                                        2380    3.14   -0.05  1.0000
   3   1 -16    3286     657                                                        3428   -3.14   -0.06  1.0000
   3  -1 -16    1816     495                                                        1928    3.14   -0.05  1.0000
   3   1 -16    2751     619                                                        2873   -3.14   -0.06  1.0000
   3  -1 -16    2632     503                                                        2784    3.14   -0.05  1.0000
   3   1 -15   86899    3575                                                      107443   11.51    0.00  1.0000
   3   1 -15   87704    3327                                                      108338   11.51    0.00  1.0000
   3  -1 -15   83663    3509                                                      103838   11.51    0.02  1.0000
   3  -1 -15   81624    3475                                                      101564   11.51    0.02  1.0000
   3   1 -15   78179    3505                                                       97715   11.51    0.00  1.0000
   3  -1 -15   90990    3418                                                      111988   11.51    0.02  1.0000
   3  -1 -15   85191    3070                                                      105541   11.51    0.02  1.0000
   3   1 -14   12799     926                                                        7889    8.09    0.02  1.0000
   3   1 -14   14063     907                                                        8888    8.09    0.02  1.0000
   3  -1 -14   14344     957                                                        9115   -8.09    0.07  1.0000
   3  -1 -14   14374     924                                                        9139   -8.09    0.07  1.0000
   3  -1 -14   13145     761                                                        8164   -8.09    0.07  1.0000
   3   1 -13  125269    3371                                                      108489   -8.50    0.05  1.0000
   3  -1 -13  126265    3364                                                      109369   -8.50   -0.04  1.0000
   3  -1 -13  121573    2900                                                      105005   -8.50   -0.04  1.0000
   3  -1 -12   33023    1892                                                       37656    4.45   -0.06  1.0000
   3  -1 -12   30476    1501                                                       34931    4.45   -0.06  1.0000
   3  -1 -11   37693    2130                                                       46256    7.07    0.02  1.0000
   3  -1 -11   37130    1646                                                       45631    7.07    0.02  1.0000
   3   1 -10  195396    3526                                                      205177   -3.72   -0.05  1.0000
   3  -1 -10  207794    5220                                                      217829    3.72   -0.01  1.0000
   3   1 -10  207420    3897                                                      217494   -3.72   -0.05  1.0000
   3  -1 -10  192409    3978                                                      202070    3.72   -0.01  1.0000
   3  -1  -9   53685    2690                                                       66167   -8.61    0.01  1.0000
   3   1  -9   49603    1643                                                       61617   -8.60    0.00  1.0000
   3  -1  -9   49278    1778                                                       61263   -8.61    0.01  1.0000
   3   1  -8   95117    2305                                                      121645  -13.85    0.07  1.0000
   3  -1  -8   89351    2514                                                      115160   13.85    0.03  1.0000
   3  -1  -8   97978    3992                                                      124932   13.85    0.03  1.0000
   3   1  -7   71647    1415                                                       63883    5.31    0.00  1.0000
   3  -1  -7   80933    3056                                                       72661    5.30    0.02  1.0000
   3   1  -6    1984     278                                                        4122   35.86   -0.02  1.0000
   3  -1  -6    2158     756                                                        3877  -35.86    0.07  1.0000
   3  -1  -5   89987    2439                                                      122649  -17.47   -0.02  1.0000
   3   1  -5   86838    1977                                                      118947  -17.48    0.03  1.0000
   3  -1  -4   56996    1951                                                       29814   23.41   -0.04  1.0000
   3  -1  -4   55157     996                                                       28478   23.41   -0.04  1.0000
   3  -1  -3   12496     684                                                        3931   20.47    0.01  1.0000
   3  -1  -3   12401     342                                                        3872   20.47    0.01  1.0000
   3   1  -3   12463     252                                                        3913   20.48    0.00  1.0000
   3   1  -2   94131    1686                                                       96503    1.37   -0.04  1.0000
   3  -1  -2   92442    2012                                                       94847   -1.37   -0.04  1.0000
   3  -1  -2   98085    3110                                                      100562   -1.37   -0.04  1.0000
   3  -1  -1   67943    2779                                                       97649   17.29    0.01  1.0000
   3  -1  -1   67774    2062                                                       97446   17.29    0.01  1.0000
   3   1  -1   69275    1758                                                       99224   17.28   -0.05  1.0000
   3  -1   0  155187    4020                                                      195767  -16.43    0.05  1.0000
   3   1   0  167960    3233                                                      210124   16.43    0.00  1.0000
   3  -1   0  171416    3589                                                      213949  -16.43    0.05  1.0000
  -3   1   0  159698    3224                                                      200880  -16.43   -0.05  1.0000
   3   1   1   22509     546                                                       11135  -18.45    0.02  1.0000
   3  -1   1   22029     687                                                       10758  -18.44   -0.05  1.0000
   3  -1   1   21261     623                                                       10204  -18.44   -0.05  1.0000
  -3   1  -1   23999     621                                                       12241  -18.44    0.05  1.0000
   3  -1   2   66921    1002                                                       26180   32.34    0.00  1.0000
   3   1   2   67358     983                                                       26448  -32.35    0.01  1.0000
   3  -1   2   68668    1107                                                       27278   32.34    0.00  1.0000
  -3   1  -2   66018    1025                                                       25615   32.34    0.00  1.0000
   3  -1   3  153183    2954                                                      132281   -9.53   -0.01  1.0000
  -3   1  -3  151730    2878                                                      130939   -9.53    0.01  1.0000
   3  -1   4   18872     772                                                       10270  -13.35   -0.06  1.0000
   3   1   4   18747     448                                                       10214   13.35   -0.06  1.0000
  -3   1  -4   18591     740                                                       10101  -13.35    0.06  1.0000
   3  -1   5  122109    3137                                                      119147   -1.44    0.02  1.0000
  -3   1  -5  126180    2948                                                      123152   -1.44   -0.02  1.0000
   3  -1   6  158403    3573                                                      132973  -11.48    0.12  1.0000
  -3   1  -6  172377    3359                                                      145652  -11.48   -0.12  1.0000
  -3   1  -7    5635     500                                                        2667   10.16    0.01  1.0000
  -3   1  -8   86208    2600                                                       87139    0.55    0.02  1.0000
  -3   1  -9   76005    2515                                                       79738   -2.30   -0.09  1.0000
  -3   1 -10   48717    2302                                                       64366   11.06   -0.01  1.0000
  -3   1 -11  111773    3116                                                      104000    4.09    0.10  1.0000
  -3  -1 -12   10400    1004                                                        8193    4.32    0.08  1.0000
  -3  -1 -12    9541    1015                                                        7431    4.32    0.08  1.0000
  -3   1 -12    8776     991                                                        6723   -4.32    0.05  1.0000
  -3   1 -12    8155     739                                                        6180   -4.32    0.05  1.0000
  -3  -1 -13   57354    2748                                                       63241   -4.12   -0.01  1.0000
  -3   1 -13   56780    2681                                                       62630   -4.12   -0.02  1.0000
  -3  -1 -13   58249    2663                                                       64181   -4.12   -0.01  1.0000
  -3   1 -13   59792    2540                                                       65791   -4.12   -0.02  1.0000
  -3   1 -14   66125    2574                                                       69145   -2.03   -0.06  1.0000
  -3  -1 -14   67362    2972                                                       70338    2.04   -0.07  1.0000
  -3   1 -14   69784    2949                                                       72886   -2.03   -0.06  1.0000
  -3   1 -14   72394    2804                                                       75553   -2.03   -0.06  1.0000
  -3  -1 -14   66007    2827                                                       68953    2.04   -0.07  1.0000
  -3   1 -15    1564     470                                                        1622   -0.24    0.00  1.0000
  -3  -1 -15    1168     464                                                        1217   -0.24    0.00  1.0000
  -3  -1 -15    1517     469                                                        1573   -0.24    0.00  1.0000
  -3   1 -15    1394     420                                                        1449   -0.24    0.00  1.0000
  -3   1 -15    1188     502                                                        1239   -0.24    0.00  1.0000
  -3   1 -16   36742    1961                                                       32937    3.79    0.09  1.0000
  -3  -1 -16   36160    1916                                                       32472   -3.78    0.06  1.0000
  -3  -1 -16   35811    1813                                                       32141   -3.78    0.06  1.0000
  -3   1 -16   35390    1735                                                       31657    3.79    0.09  1.0000
  -3   1 -17   33858    1773                                                       32607   -1.20   -0.07  1.0000
  -3  -1 -17   33452    1850                                                       32255   -1.20    0.05  1.0000
  -3   1 -18    2913     544                                                        3238   -1.21   -0.05  1.0000
  -3  -1 -18    2933     609                                                        3241    1.21   -0.03  1.0000
  -3   1 -19   68633    2529                                                       70940    1.53    0.03  1.0000
  -3  -1 -19   68044    2641                                                       70297    1.53   -0.04  1.0000
  -3  -1 -20    4687     626                                                        3944    2.10    0.02  1.0000
  -3   1 -21   43879    1922                                                       43226   -0.55    0.01  1.0000
  -3  -1 -21   41110    1812                                                       40472   -0.54   -0.02  1.0000
  -3  -1 -21   42888    1792                                                       42236   -0.54   -0.02  1.0000
  -3   1 -22   23593    1317                                                       24645    1.28    0.00  1.0000
  -3  -1 -22   24740    1313                                                       25813   -1.28    0.01  1.0000
  -3   1 -23    4465     515                                                        4837    0.92   -0.01  1.0000
  -3  -1 -23    4051     486                                                        4408    0.92    0.02  1.0000
  -3  -1 -24   34346    1193                                                       34559   -0.21    0.00  1.0000
  -3   1 -24   35309    1258                                                       35527    0.21    0.00  1.0000
   3  -2 -26     118     114                                                         130   -0.17    0.01  1.0000
   3  -2 -25   84946    2349                                                       81380    2.15    0.09  1.0000
   3  -2 -24    2924     453                                                        2677    0.78   -0.03  1.0000
   3  -2 -23   12548    1085                                                       13730   -1.73   -0.07  1.0000
   3  -2 -22    6236     788                                                        6132    0.22    0.02  1.0000
   3   2 -21   55406    2412                                                       59805   -3.19    0.05  1.0000
   3  -2 -21   51533    2476                                                       55816    3.19    0.04  1.0000
   3   2 -20    3665     543                                                        2611   -3.14   -0.03  1.0000
   3  -2 -20    3557     548                                                        2520   -3.14    0.02  1.0000
   3   2 -19  200316    4945                                                      187515    5.07    0.00  1.0000
   3  -2 -19  188055    4924                                                      175660   -5.06   -0.01  1.0000
   3   2 -18    6604     960                                                        8319    3.30    0.03  1.0000
   3  -2 -18    5640     924                                                        7229    3.30   -0.06  1.0000
   3   2 -17  110739    4052                                                      125629   -7.64    0.00  1.0000
   3  -2 -17  111182    4024                                                      126079    7.64   -0.03  1.0000
   3  -2 -17  114454    3715                                                      129562    7.64   -0.03  1.0000
   3   2 -16    8086     988                                                        8244    0.29    0.07  1.0000
   3  -2 -16    7642     949                                                        7798    0.29    0.02  1.0000
   3   2 -16    8536    1043                                                        8698    0.29    0.07  1.0000
   3  -2 -16    7248     824                                                        7400    0.29    0.02  1.0000
   3   2 -15   25139    1615                                                       22606    2.86   -0.04  1.0000
   3   2 -15   24084    1602                                                       21606    2.86   -0.04  1.0000
   3  -2 -15   24831    1383                                                       22296   -2.87    0.00  1.0000
   3  -2 -14     321     451                                                        2082   -9.23    0.02  1.0000
   3  -2 -14     107     415                                                        1446   -9.23    0.02  1.0000
   3   2 -14       7     338                                                         903   -9.23   -0.06  1.0000
   3  -2 -14     581     472                                                        2685   -9.23    0.02  1.0000
   3  -2 -13   44045    2238                                                       48431   -3.52   -0.04  1.0000
   3  -2 -13   39158    1858                                                       43299   -3.52   -0.04  1.0000
   3   2 -12     203     249                                                         838   14.30   -0.03  1.0000
   3  -2 -12     104     313                                                        1096   14.29    0.06  1.0000
   3  -2 -11  305152    6645                                                      305737   -0.21    0.11  1.0000
   3   2 -11  295353    5222                                                      296057    0.21    0.05  1.0000
   3  -2 -11  283608    5460                                                      284172   -0.21    0.11  1.0000
   3  -2 -10     963     475                                                        1723   -3.48    0.07  1.0000
   3   2 -10    1697     349                                                        2671   -3.48   -0.01  1.0000
   3  -2 -10    1426     390                                                        2327   -3.48    0.07  1.0000
   3  -2  -9  264755    6321                                                      259769    1.67    0.03  1.0000
   3   2  -9  267558    4379                                                      262489   -1.68   -0.05  1.0000
   3  -2  -9  262254    4757                                                      257292    1.67    0.03  1.0000
   3  -2  -8    4649    1151                                                       10163  -10.84   -0.09  1.0000
   3   2  -8    6254     637                                                       12484  -10.84   -0.05  1.0000
   3  -2  -8    5103     717                                                       10830  -10.84   -0.09  1.0000
   3   2  -7  202178    3596                                                      225530    8.47    0.04  1.0000
   3  -2  -7  167513    5559                                                      188787   -8.46   -0.01  1.0000
   3   2  -6      19     232                                                        1866   15.51    0.03  1.0000
   3  -2  -6      36     568                                                        1699   15.50   -0.04  1.0000
   3  -2  -6      17     339                                                        2469   15.50   -0.04  1.0000
   3  -2  -5    2197     873                                                        5084   15.73   -0.10  1.0000
   3  -2  -5    2174     465                                                        5037   15.73   -0.10  1.0000
   3   2  -5    2600     378                                                        5910  -15.73   -0.09  1.0000
   3  -2  -4    1106     157                                                         680   -2.39    0.04  1.0000
   3  -2  -4    1129     341                                                         698   -2.39    0.04  1.0000
   3  -2  -3  104332    2579                                                      122003    9.43    0.09  1.0000
   3  -2  -3  112479    3827                                                      130805    9.43    0.09  1.0000
   3  -2  -2   26249    1285                                                       40006  -12.62   -0.04  1.0000
   3  -2  -2   27151    1865                                                       41118  -12.62   -0.04  1.0000
  -3   2   2   24585     789                                                       37945  -12.62    0.04  1.0000
   3  -2  -1  395636    6360                                                      347977  -13.33   -0.09  1.0000
   3  -2  -1  387027    5483                                                      339905  -13.33   -0.09  1.0000
   3   2  -1  399041    4518                                                      351326   13.33   -0.10  1.0000
  -3   2   1  401821    5055                                                      353935  -13.33    0.09  1.0000
   3   2   0   33219     680                                                       25435   -7.56   -0.10  1.0000
  -3   2   0   31836     952                                                       24220   -7.57   -0.05  1.0000
   3  -2   0   30015     995                                                       22637   -7.57    0.05  1.0000
   3  -2   0   30612    1180                                                       23156   -7.57    0.05  1.0000
   3   2   1   66637     986                                                       36413   24.03    0.05  1.0000
  -3   2  -1   64596    1263                                                       34889  -24.03   -0.07  1.0000
   3  -2   1   65178    1300                                                       35392  -24.03    0.07  1.0000
   3  -2   2    6322    1178                                                       26738   27.91   -0.04  1.0000
  -3   2  -2    5666    1119                                                       25372   27.91    0.04  1.0000
   3  -2   3   32306     915                                                       14592   19.93   -0.04  1.0000
  -3   2  -3   33589     900                                                       15446   19.93    0.04  1.0000
  -3   2  -4      38     254                                                         862  -11.71   -0.03  1.0000
   3  -2   4      16     318                                                        1495  -11.71    0.03  1.0000
   3  -2   5  217848    4651                                                      209569    3.08   -0.01  1.0000
  -3   2  -5  243320    4497                                                      234551    3.08    0.01  1.0000
   3  -2   6     936     579                                                        3527   -9.56   -0.02  1.0000
  -3   2  -6    1657     592                                                        4832   -9.56    0.02  1.0000
   3  -2   7  303473    6408                                                      296996    2.03    0.00  1.0000
  -3   2  -7  343299    5915                                                      336414    2.03    0.00  1.0000
   3  -2   8   12563    1684                                                       24653   14.92    0.07  1.0000
  -3   2  -8   14090    1364                                                       26775   14.92   -0.07  1.0000
   3  -2   9   28941    2042                                                       33383   -4.74   -0.04  1.0000
  -3   2  -9   32856    1656                                                       37543   -4.74    0.04  1.0000
   3  -2  10    5091    1166                                                        9608   -8.86   -0.11  1.0000
  -3   2 -10    6142     905                                                       11030   -8.86    0.11  1.0000
  -3   2 -11     990     388                                                        1680    3.28    0.02  1.0000
  -3  -2 -11     625     316                                                        1190   -3.28    0.00  1.0000
   3  -2  11     209     323                                                         569    3.28   -0.02  1.0000
  -3  -2 -11     784     375                                                        1407   -3.28    0.00  1.0000
  -3  -2 -12   13339    1271                                                       13004    0.49   -0.03  1.0000
   3  -2  12   12072    1397                                                       11757    0.48    0.00  1.0000
  -3   2 -12   13730    1199                                                       13393    0.48    0.00  1.0000
  -3  -2 -12   11686    1066                                                       11373    0.49   -0.03  1.0000
  -3   2 -12   12090     988                                                       11774    0.48    0.00  1.0000
  -3   2 -13   89250    2596                                                       76426   -7.88   -0.04  1.0000
   3  -2  13   89585    3666                                                       76783   -7.88    0.04  1.0000
  -3  -2 -13   88266    3115                                                       75557    7.87   -0.03  1.0000
  -3   2 -13   92530    3027                                                       79465   -7.88   -0.04  1.0000
  -3  -2 -13   90032    2927                                                       77192    7.87   -0.03  1.0000
  -3   2 -13   93249    2786                                                       80131   -7.88   -0.04  1.0000
  -3   2 -14    4711     580                                                        3679    2.65   -0.01  1.0000
  -3  -2 -14    4969     755                                                        3908    2.65    0.04  1.0000
   3  -2  14    6686    1056                                                        5444    2.65    0.01  1.0000
  -3   2 -14    6052     799                                                        4874    2.65   -0.01  1.0000
  -3  -2 -14    4443     679                                                        3443    2.65    0.04  1.0000
  -3   2 -14    5003     637                                                        3938    2.65   -0.01  1.0000
  -3   2 -15  181852    4943                                                      198005    6.47    0.02  1.0000
  -3   2 -15  169187    4467                                                      184778    6.47    0.02  1.0000
  -3  -2 -15  166931    4882                                                      182419   -6.47   -0.02  1.0000
  -3  -2 -15  163727    5117                                                      179068   -6.47   -0.02  1.0000
   3  -2  15  186937    6361                                                      203270    6.47   -0.02  1.0000
  -3   2 -15  171987    5053                                                      187704    6.47    0.02  1.0000
  -3  -2 -15  165632    4714                                                      181060   -6.47   -0.02  1.0000
  -3  -2 -16    4490     732                                                        4356   -0.33    0.02  1.0000
  -3  -2 -16    5023     886                                                        4882   -0.33    0.02  1.0000
  -3  -2 -16    4952     840                                                        4812   -0.33    0.02  1.0000
  -3   2 -16    4423     632                                                        4291   -0.33   -0.05  1.0000
  -3  -2 -17   12276    1076                                                       11133    3.07   -0.05  1.0000
  -3   2 -17   10460     893                                                        9355   -3.07   -0.05  1.0000
  -3  -2 -18    3100     736                                                        2747   -1.09   -0.01  1.0000
  -3   2 -18    3041     536                                                        2690   -1.09    0.05  1.0000
  -3  -2 -19     109     313                                                         309   -2.76    0.03  1.0000
  -3   2 -20    6156     798                                                        6306    0.32   -0.01  1.0000
  -3  -2 -20    5546     726                                                        5689    0.32    0.00  1.0000
  -3  -2 -20    4858     683                                                        4991    0.32    0.00  1.0000
  -3  -2 -21   32668    1594                                                       34826    2.13    0.01  1.0000
  -3   2 -21   36253    1740                                                       38505   -2.14    0.05  1.0000
  -3  -2 -21   32663    1596                                                       34821    2.13    0.01  1.0000
  -3   2 -22     762     274                                                         822    0.36   -0.01  1.0000
  -3  -2 -22    1150     304                                                        1223    0.35    0.00  1.0000
  -3  -2 -23   78754    2009                                                       75768   -1.93   -0.03  1.0000
  -3   2 -23   79992    2133                                                       77026    1.93   -0.05  1.0000
  -3   2 -24    1887     290                                                        2002   -0.43    0.03  1.0000
   3  -3 -26   24986     989                                                       24695   -0.37    0.03  1.0000
   3  -3 -25    5813     596                                                        6571    1.94   -0.01  1.0000
   3  -3 -24   16576    1107                                                       17896    1.80   -0.05  1.0000
   3  -3 -23   37897    1701                                                       35301   -2.49   -0.04  1.0000
   3  -3 -22    5196     853                                                        7679   -5.29    0.00  1.0000
   3  -3 -21   40667    2064                                                       41014    0.29    0.05  1.0000
   3  -3 -20   34392    1724                                                       27301    7.32    0.00  1.0000
   3  -3 -19   13215    1276                                                       14090    1.28   -0.05  1.0000
   3   3 -18   63884    2721                                                       74867    7.35    0.07  1.0000
   3  -3 -18   61713    2963                                                       72461   -7.35    0.04  1.0000
   3  -3 -17    8298     956                                                        7499    1.72    0.05  1.0000
   3   3 -17    6344     766                                                        5657    1.72    0.01  1.0000
   3  -3 -17    6881     804                                                        6155    1.72    0.05  1.0000
   3   3 -16   23939    1421                                                       20757   -3.80   -0.03  1.0000
   3  -3 -16   25373    1586                                                       22091    3.80    0.03  1.0000
   3  -3 -16   23908    1448                                                       20725    3.80    0.03  1.0000
   3   3 -15  107694    3674                                                      119831   -6.20   -0.03  1.0000
   3  -3 -15  106888    3633                                                      118963   -6.19   -0.02  1.0000
   3   3 -14     494     204                                                         135    4.11    0.01  1.0000
   3  -3 -14     784     251                                                         318   -4.12    0.01  1.0000
   3   3 -13   83245    2507                                                       78890    2.68   -0.02  1.0000
   3   3 -13   80125    2791                                                       75853    2.68   -0.02  1.0000
   3  -3 -13   77287    2652                                                       73087    2.68   -0.02  1.0000
   3   3 -12  165339    4174                                                      196458  -12.35    0.07  1.0000
   3  -3 -12  162587    4539                                                      193491   12.35   -0.02  1.0000
   3   3 -11   76019    2110                                                       71036    3.08    0.06  1.0000
   3  -3 -11   77066    2428                                                       72074    3.07    0.02  1.0000
   3   3 -10  176972    3186                                                      148809   11.98   -0.04  1.0000
   3  -3 -10  181533    3642                                                      152931  -11.96   -0.11  1.0000
   3  -3 -10  180410    4661                                                      151901  -11.96   -0.11  1.0000
   3   3  -9    5627     462                                                        4338   -3.39   -0.03  1.0000
   3  -3  -9    5699     806                                                        4408   -3.37   -0.01  1.0000
   3  -3  -9    6207     572                                                        4857   -3.37   -0.01  1.0000
   3   3  -8   91068    2258                                                      100077   -4.97    0.00  1.0000
   3  -3  -8   84473    3701                                                       93129    4.96   -0.02  1.0000
   3  -3  -7   86004    3453                                                       79491   -3.94    0.00  1.0000
   3   3  -7  100001    2101                                                       93019   -3.93    0.08  1.0000
   3  -3  -6   48218    1842                                                       58684    7.53    0.03  1.0000
   3   3  -6   50572    1584                                                       61275   -7.53   -0.04  1.0000
   3   3  -5  230728    4427                                                      277738   15.82   -0.03  1.0000
   3  -3  -5  232528    4931                                                      279718   15.81    0.02  1.0000
   3  -3  -4  112359    3316                                                      159686  -21.75    0.00  1.0000
   3  -3  -3   59362    1499                                                       43254  -12.10   -0.26  1.0000
   3  -3  -2  448820    7039                                                      464522   -3.90   -0.03  1.0000
  -3   3   2  424512    6374                                                      439748   -3.90    0.03  1.0000
  -3   3   1  158026    3260                                                      179488   -8.68   -0.33  1.0000
   3  -3  -1  157537    3579                                                      178859   -8.68    0.33  1.0000
   3  -3   0   58202    1092                                                       22830   32.62   -0.06  1.0000
  -3   3   0   54030     935                                                       20143   32.62    0.06  1.0000
  -3   3  -1  140810    2611                                                      108761   15.56    0.13  1.0000
   3  -3   1  144722    2732                                                      112351   15.56   -0.13  1.0000
  -3   3  -2    1750     463                                                        3969   -7.24   -0.10  1.0000
   3  -3   2    1682     472                                                        3849   -7.24    0.10  1.0000
  -3   3  -3  164444    3732                                                      171713   -3.04    0.01  1.0000
   3  -3   3  165636    3861                                                      172949   -3.04   -0.01  1.0000
  -3   3  -4   42373    1397                                                       29914  -11.37   -0.06  1.0000
   3  -3   4   42444    1505                                                       30013  -11.37    0.06  1.0000
   3  -3   5   58156    2379                                                       65134   -4.83    0.10  1.0000
  -3   3  -5   58932    2183                                                       66026   -4.83   -0.10  1.0000
   3  -3   6  162869    4297                                                      163754    0.39   -0.07  1.0000
  -3   3  -6  168862    3876                                                      169847    0.39    0.07  1.0000
  -3   3  -7   17563    1220                                                       20917    4.03    0.08  1.0000
   3  -3   7   15228    1388                                                       18348    4.03   -0.08  1.0000
   3  -3   8   64948    2872                                                       65542    0.39    0.04  1.0000
  -3   3  -8   69890    2385                                                       70469    0.39   -0.04  1.0000
   3  -3   9   73235    3164                                                       72919   -0.20   -0.02  1.0000
  -3   3  -9   79679    2560                                                       79365   -0.20    0.02  1.0000
   3  -3  10    4281     965                                                        5487    3.05    0.04  1.0000
  -3  -3 -10    7026    1071                                                        8552   -3.05   -0.01  1.0000
  -3   3 -10    5992     764                                                        7395    3.05   -0.04  1.0000
  -3  -3 -11  108851    3718                                                      101600   -3.89   -0.01  1.0000
  -3   3 -11  112518    3390                                                      105112   -3.89   -0.05  1.0000
  -3  -3 -11  107193    3263                                                       99998   -3.89   -0.01  1.0000
  -3  -3 -11  110119    3275                                                      102825   -3.89   -0.01  1.0000
  -3   3 -11  105993    3037                                                       98809   -3.89   -0.05  1.0000
  -3  -3 -12   22306    1795                                                       24018    1.96   -0.02  1.0000
   3  -3  12   20132    1948                                                       21774   -1.96   -0.03  1.0000
  -3   3 -12   21509    1589                                                       23189   -1.96    0.03  1.0000
  -3  -3 -12   21018    1573                                                       22680    1.96   -0.02  1.0000
  -3   3 -12   20671    1376                                                       22319   -1.96    0.03  1.0000
  -3  -3 -13   54018    2754                                                       55955    1.43    0.01  1.0000
  -3  -3 -13   53111    2436                                                       55032    1.43    0.01  1.0000
  -3   3 -13   53868    2475                                                       55799    1.43    0.00  1.0000
   3  -3  13   49921    3087                                                       51782    1.43    0.00  1.0000
  -3   3 -13   53076    2272                                                       54993    1.43    0.00  1.0000
  -3  -3 -14   33927    1997                                                       30195   -3.95    0.00  1.0000
  -3   3 -14   34852    1870                                                       31093    3.95   -0.05  1.0000
  -3  -3 -14   35593    1847                                                       31768   -3.95    0.00  1.0000
   3  -3  14   36547    2485                                                       32636    3.95    0.05  1.0000
  -3   3 -14   35556    1738                                                       31758    3.95   -0.05  1.0000
  -3  -3 -15    2236     602                                                        3316    3.42    0.01  1.0000
  -3  -3 -15    2308     721                                                        3404    3.42    0.01  1.0000
  -3  -3 -15    2350     668                                                        3455    3.42    0.01  1.0000
  -3  -3 -16   33917    2179                                                       38406    4.31    0.05  1.0000
  -3  -3 -16   30967    1893                                                       35261    4.31    0.05  1.0000
  -3  -3 -17   45932    2218                                                       48944   -2.40    0.00  1.0000
  -3  -3 -18    1526     430                                                        1303   -1.85   -0.02  1.0000
  -3   3 -19   78193    2778                                                       80416   -1.38   -0.01  1.0000
  -3  -3 -19   76283    2716                                                       78468   -1.38    0.02  1.0000
  -3  -3 -20   14103    1032                                                       13849    0.37    0.00  1.0000
  -3   3 -20   15420    1097                                                       15166   -0.36    0.03  1.0000
  -3  -3 -20   15640    1054                                                       15373    0.37    0.00  1.0000
  -3   3 -21   25589    1252                                                       23405    2.54    0.01  1.0000
  -3  -3 -21   24726    1168                                                       22599    2.54   -0.04  1.0000
  -3  -3 -21   24425    1217                                                       22312    2.54   -0.04  1.0000
  -3   3 -22   36394    1429                                                       36167   -0.21    0.00  1.0000
  -3  -3 -22   37568    1348                                                       37338    0.20    0.03  1.0000
  -3   3 -23    2126     335                                                        2632   -1.76   -0.02  1.0000
   3  -4 -25     529     176                                                         581    0.38   -0.06  1.0000
   3  -4 -24   32251    1399                                                       32325   -0.10    0.03  1.0000
   3  -4 -23      73     203                                                         153   -1.30   -0.02  1.0000
   3  -4 -22   73002    2562                                                       73134   -0.08   -0.02  1.0000
   3  -4 -21     707     363                                                         804    0.60    0.01  1.0000
   3   4 -21     340     203                                                         408   -0.61   -0.04  1.0000
   3  -4 -20   20891    1489                                                       21418   -0.69   -0.02  1.0000
   3   4 -20   19685    1287                                                       20192   -0.68   -0.02  1.0000
   3  -4 -19     172     410                                                         503    3.29    0.11  1.0000
   3   4 -19      83     221                                                         339   -3.28    0.08  1.0000
   3   4 -18    8752     966                                                        9260    0.91   -0.06  1.0000
   3  -4 -18    8942    1043                                                        9473    0.92    0.06  1.0000
   3  -4 -17    3314     774                                                        4852   -4.03   -0.03  1.0000
   3   4 -17    3405     770                                                        4960    4.03    0.01  1.0000
   3   4 -16   57379    2455                                                       53182   -3.32    0.07  1.0000
   3  -4 -16   56359    2474                                                       52119   -3.32   -0.05  1.0000
   3  -4 -16   56497    2449                                                       52252   -3.32   -0.05  1.0000
   3  -4 -15    2472     617                                                        3073   -1.89   -0.24  1.0000
   3   4 -15    2290     620                                                        2866    1.90   -0.15  1.0000
   3  -4 -15    2029     542                                                        2577   -1.89   -0.24  1.0000
   3   4 -14  168169    5038                                                      191832    9.78   -0.02  1.0000
   3   4 -14  158145    4437                                                      181113    9.78   -0.02  1.0000
   3  -4 -14  160571    4792                                                      183732    9.77    0.03  1.0000
   3   4 -13    2314     304                                                         717   -7.09    0.10  1.0000
   3   4 -13    2171     254                                                         638   -7.09    0.10  1.0000
   3  -4 -13    2504     327                                                         831    7.08    0.24  1.0000
   3   4 -12   26670    1419                                                       19790   -9.35    0.03  1.0000
   3   4 -12   25935    1136                                                       19154   -9.35    0.03  1.0000
   3  -4 -12   23641    1246                                                       17137   -9.34   -0.06  1.0000
   3   4 -11    4063     340                                                        1636    7.80   -0.06  1.0000
   3  -4 -11    2925     306                                                         942   -7.82   -0.02  1.0000
   3   4 -10   11886     698                                                        8762    5.12    0.02  1.0000
   3   4  -9    9388     661                                                        8556    1.47   -0.10  1.0000
   3   4  -8  109489    2634                                                      112780   -1.69   -0.09  1.0000
   3   4  -7    1325     419                                                        3860   -8.57    0.17  1.0000
   3   4  -6  240847    4432                                                      253054   -4.27    0.04  1.0000
   3  -4  -6  232942    4859                                                      244962   -4.26    0.00  1.0000
   3   4  -5    1726     304                                                        1969    0.94   -0.03  1.0000
   3  -4  -5    1914     391                                                        2166   -0.93    0.14  1.0000
   3  -4  -4  140818    3444                                                      150608   -4.43   -0.08  1.0000
   3  -4  -3   38030    1535                                                       38490    0.39   -0.14  1.0000
  -3   4   2   65865    2035                                                       93365   16.26   -0.13  1.0000
   3  -4  -2   67556    2582                                                       95350   16.26    0.13  1.0000
   3  -4  -1    4062     571                                                        5164   -2.73    0.31  1.0000
  -3   4   1    4436     454                                                        5607   -2.73   -0.31  1.0000
   3  -4   0  336189    6003                                                      337659    0.43   -0.03  1.0000
  -3   4   0  337008    5518                                                      338516    0.43    0.03  1.0000
  -3   4  -1    3138     428                                                        3638   -1.45    0.19  1.0000
   3  -4   1    2590     453                                                        3056   -1.45   -0.19  1.0000
   3  -4   2  336064    5704                                                      301049  -10.70    0.12  1.0000
  -3   4  -2  336604    5371                                                      301352  -10.70   -0.12  1.0000
   3  -4   3    1700     305                                                         479   -6.44    0.04  1.0000
  -3   4  -3    1364     220                                                         308   -6.44   -0.04  1.0000
  -3   4  -4  160494    3561                                                      145818   -6.57    0.14  1.0000
   3  -4   4  166606    3857                                                      151447   -6.57   -0.14  1.0000
  -3   4  -5    4219     386                                                        1526    8.66    0.16  1.0000
   3  -4   5    4848     470                                                        1902    8.66   -0.16  1.0000
  -3   4  -6   19124    1571                                                       31402   13.23   -0.04  1.0000
   3  -4   6   18143    1769                                                       30157   13.23    0.04  1.0000
  -3   4  -7     395     194                                                          83    8.03   -0.05  1.0000
   3  -4   7     585     207                                                         -98    8.03    0.05  1.0000
   3  -4   8  113072    4346                                                      130220   -8.32    0.00  1.0000
  -3   4  -8  116844    3629                                                      134266   -8.32    0.00  1.0000
  -3   4  -9     212     555                                                        3226  -14.09    0.02  1.0000
  -3  -4  -9     274     671                                                        3459   14.09    0.02  1.0000
  -3  -4  -9     188     595                                                        3128   14.09    0.02  1.0000
   3  -4   9     324     783                                                        3632  -14.09   -0.02  1.0000
  -3  -4 -10  145929    4256                                                      129333    7.93   -0.01  1.0000
  -3  -4 -10  146983    3790                                                      130326    7.93   -0.01  1.0000
   3  -4  10  141016    4693                                                      124742    7.92   -0.03  1.0000
  -3   4 -10  146222    3632                                                      129597    7.92    0.03  1.0000
  -3  -4 -11    1064     699                                                        1645   -2.65    0.08  1.0000
  -3   4 -11    1462     573                                                        2133    2.65    0.01  1.0000
  -3   4 -11     395     350                                                         774    2.65    0.01  1.0000
   3  -4  11     256     405                                                         573    2.65   -0.01  1.0000
  -3  -4 -12  135774    4757                                                      148656   -5.97    0.04  1.0000
   3  -4  12  128350    5446                                                      140881   -5.97    0.02  1.0000
  -3   4 -12  139968    4237                                                      153070   -5.97   -0.02  1.0000
  -3   4 -12  135279    4016                                                      148165   -5.97   -0.02  1.0000
  -3   4 -13     138     369                                                         822    5.91   -0.04  1.0000
  -3  -4 -13     984     812                                                        2362   -5.90   -0.15  1.0000
   3  -4  13    1007     852                                                        2400    5.91    0.04  1.0000
  -3  -4 -14   30034    1916                                                       27420    2.67   -0.01  1.0000
  -3  -4 -15     300     448                                                         781    3.64    0.09  1.0000
  -3  -4 -15     243     365                                                         686    3.64    0.09  1.0000
  -3  -4 -16   19573    1458                                                       18139   -1.84   -0.04  1.0000
  -3  -4 -16   18115    1285                                                       16736   -1.84   -0.04  1.0000
  -3  -4 -17    6770     761                                                        6056    1.48   -0.09  1.0000
  -3  -4 -17    6461     843                                                        5764    1.48   -0.09  1.0000
  -3   4 -17    6756     769                                                        6049   -1.47   -0.09  1.0000
  -3   4 -18   91324    3007                                                       94551    1.90   -0.01  1.0000
  -3  -4 -18   99283    3003                                                      102659    1.89    0.01  1.0000
  -3  -4 -18   96304    3113                                                       99630    1.89    0.01  1.0000
  -3  -4 -19    1354     405                                                        1170   -0.86    0.05  1.0000
  -3   4 -19    1440     361                                                        1251    0.86    0.02  1.0000
  -3  -4 -20   69927    2249                                                       67810   -1.50    0.05  1.0000
  -3   4 -20   69372    2173                                                       67198   -1.50   -0.04  1.0000
  -3   4 -21     226     200                                                         366    1.45    0.00  1.0000
  -3   4 -21      41     150                                                         109    1.45    0.00  1.0000
  -3   4 -22   19384     899                                                       20122    0.92    0.03  1.0000
  -3   4 -22   18172     905                                                       18887    0.92    0.03  1.0000
   3  -5 -24    8851     652                                                        9637   -1.57    0.01  1.0000
   3  -5 -23   25065    1176                                                       23414   -1.96   -0.06  1.0000
   3  -5 -22    2589     473                                                        2894    1.03   -0.02  1.0000
   3   5 -22    2529     386                                                        2842   -1.04   -0.07  1.0000
   3  -5 -21   37761    1916                                                       43259    4.80    0.04  1.0000
   3   5 -21   38905    1765                                                       44453    4.80   -0.02  1.0000
   3   5 -20    8954     837                                                        8597    0.83    0.03  1.0000
   3  -5 -20    9994     955                                                        9641   -0.82    0.02  1.0000
   3  -5 -19    3116     409                                                        1311   -7.19    0.07  1.0000
   3   5 -19    1874     244                                                         542   -7.19    0.02  1.0000
   3  -5 -18   59804    2590                                                       59910    0.08   -0.01  1.0000
   3   5 -18   64599    2657                                                       64742   -0.09   -0.04  1.0000
   3  -5 -17   14462    1131                                                       11479    4.72   -0.04  1.0000
   3   5 -17   14322    1136                                                       11352    4.72   -0.04  1.0000
   3  -5 -16   25262    1702                                                       25855    0.65    0.06  1.0000
   3   5 -16   27505    1828                                                       28088   -0.66    0.05  1.0000
   3  -5 -15   34170    2064                                                       38217   -3.94    0.01  1.0000
   3   5 -15   34652    2178                                                       38705   -3.94    0.04  1.0000
   3   5 -14     563     285                                                         276   -2.40   -0.05  1.0000
   3  -5 -14    1543     436                                                        1037    2.40    0.00  1.0000
   3   5 -14    1433     470                                                         945   -2.40   -0.05  1.0000
   3   5 -13  131140    3960                                                      117605    6.51    0.12  1.0000
   3  -5 -13  134150    3760                                                      120531    6.52   -0.05  1.0000
   3   5 -13  123187    3283                                                      110080    6.51    0.12  1.0000
   3   5 -12   77859    2614                                                       80339    1.49    0.07  1.0000
   3   5 -12   80247    3212                                                       82765    1.49    0.07  1.0000
   3  -5 -12   77729    2949                                                       80166   -1.48   -0.02  1.0000
   3   5 -11   21138    1928                                                       32490  -11.76   -0.17  1.0000
   3  -5 -11   18299    1686                                                       28896  -11.76    0.11  1.0000
   3   5 -11   20455    1525                                                       31642  -11.76   -0.17  1.0000
   3   5 -10  139093    4206                                                      144165    2.30    0.07  1.0000
   3   5 -10  130197    3383                                                      135106    2.30    0.07  1.0000
   3   5  -9   12477    1472                                                       21463   12.03   -0.09  1.0000
   3   5  -9   12221    1140                                                       21126   12.03   -0.09  1.0000
   3   5  -8   78576    2240                                                       74107   -2.77   -0.09  1.0000
   3   5  -7   53864    1894                                                       56573    2.04   -0.02  1.0000
   3   5  -6   18587    1178                                                       22920    5.01   -0.05  1.0000
   3  -5  -5  144219    3389                                                      130581   -6.26   -0.15  1.0000
   3   5  -5  139908    3075                                                      126622   -6.27    0.16  1.0000
   3  -5  -4   38892    1841                                                       44430    4.69    0.09  1.0000
   3  -5  -3   34263    1536                                                       31953   -2.27    0.25  1.0000
   3  -5  -2  131472    3443                                                      134886    1.66   -0.17  1.0000
   3  -5  -1   10924     852                                                        9982    1.65   -0.34  1.0000
   3  -5   0   66726    2191                                                       59726   -4.93   -0.05  1.0000
  -3   5   0   66052    1835                                                       59145   -4.93    0.05  1.0000
   3  -5   1   81688    2909                                                       96912   -8.79   -0.03  1.0000
  -3   5  -1   83983    2597                                                       99377   -8.79    0.03  1.0000
  -3   5  -2   28797    1453                                                       32740    3.78   -0.15  1.0000
   3  -5   2   26159    1561                                                       29960    3.78    0.15  1.0000
   3  -5   3  114735    2912                                                       88205   14.48    0.13  1.0000
  -3   5  -3  122465    2737                                                       95156   14.48   -0.13  1.0000
   3  -5   4    9539    1056                                                       12250   -5.05    0.01  1.0000
  -3   5  -4    9039     936                                                       11688   -5.05   -0.01  1.0000
   3  -5   5   24291    1473                                                       21577    3.20   -0.07  1.0000
  -3   5  -5   24342    1345                                                       21579    3.20    0.07  1.0000
  -3   5  -6  112951    3266                                                      105524    3.88    0.09  1.0000
   3  -5   6  112408    3611                                                      105100    3.88   -0.09  1.0000
  -3   5  -7     176     407                                                         957  -11.10    0.01  1.0000
   3  -5   7     386     266                                                         262  -11.10   -0.01  1.0000
  -3  -5  -7     176     396                                                         926  -11.10    0.02  1.0000
  -3  -5  -8   64232    2759                                                       64361    0.10   -0.02  1.0000
  -3  -5  -8   65038    2541                                                       65168    0.10   -0.02  1.0000
  -3   5  -8   62798    2528                                                       62984   -0.10   -0.08  1.0000
   3  -5   8   62005    2992                                                       62109   -0.10    0.08  1.0000
  -3  -5  -9   15947    1448                                                       16184    0.39   -0.02  1.0000
  -3  -5  -9   13877    1188                                                       14098    0.39   -0.02  1.0000
  -3   5  -9   16442    1263                                                       16682    0.40   -0.04  1.0000
   3  -5   9   14960    1569                                                       15221    0.40    0.04  1.0000
  -3   5 -10    1884     502                                                        2075   -0.88   -0.03  1.0000
  -3  -5 -10    3259     731                                                        3505    0.88    0.00  1.0000
   3  -5  10    1624     604                                                        1793   -0.88    0.03  1.0000
  -3  -5 -11   70141    3318                                                       75730    3.59    0.06  1.0000
  -3   5 -11   77630    2972                                                       83465    3.59   -0.01  1.0000
   3  -5  11   69567    3893                                                       75108    3.59    0.01  1.0000
  -3  -5 -12    5625     943                                                        6109   -1.16    0.00  1.0000
   3  -5  12    6323    1134                                                        6825    1.16   -0.04  1.0000
  -3   5 -12    7446     879                                                        8010    1.16    0.04  1.0000
  -3  -5 -13   52219    2756                                                       54180    1.46   -0.02  1.0000
  -3  -5 -14   13017    1304                                                       12305    1.43   -0.02  1.0000
  -3  -5 -14   16307    1226                                                       15510    1.43   -0.02  1.0000
  -3  -5 -15     396     432                                                        1299   -5.37    0.02  1.0000
  -3  -5 -15     555     537                                                        1577   -5.37    0.02  1.0000
  -3  -5 -16   14869    1193                                                       15397   -0.99    0.04  1.0000
  -3  -5 -16   13403    1241                                                       13904   -0.99    0.04  1.0000
  -3  -5 -17   30673    1624                                                       26886    4.00   -0.07  1.0000
  -3  -5 -17   29567    1507                                                       25851    4.00   -0.07  1.0000
  -3  -5 -18    1269     334                                                        1208    0.79    0.00  1.0000
  -3  -5 -19   41812    1735                                                       42798   -0.88    0.04  1.0000
  -3   5 -20    9354     783                                                        8919    0.79   -0.01  1.0000
  -3   5 -21   21944    1087                                                       22287   -0.41    0.00  1.0000
   3   6 -22      36     135                                                         -61    1.99    0.01  1.0000
   3  -6 -22     272     159                                                         121    2.00   -0.01  1.0000
   3   6 -21   22127    1189                                                       23055    1.14   -0.02  1.0000
   3  -6 -21   22357    1246                                                       23308   -1.14   -0.03  1.0000
   3  -6 -20     460     318                                                         678   -1.57   -0.01  1.0000
   3   6 -20     189     213                                                         336   -1.56   -0.02  1.0000
   3  -6 -19   87740    2941                                                       89847   -1.30    0.05  1.0000
   3   6 -19   85590    2934                                                       87748    1.30    0.06  1.0000
   3  -6 -18    8122     870                                                        7750   -0.69    0.01  1.0000
   3   6 -18    8009     887                                                        7640   -0.69    0.01  1.0000
   3  -6 -17   60918    2487                                                       57826    2.40   -0.01  1.0000
   3   6 -17   61832    2644                                                       58710   -2.39   -0.01  1.0000
   3  -6 -16    1597     585                                                        2556    3.56    0.00  1.0000
   3   6 -16     941     540                                                        1704    3.56   -0.06  1.0000
   3  -6 -15   19547    1386                                                       18129    1.81   -0.06  1.0000
   3   6 -15   19090    1512                                                       17651   -1.81   -0.10  1.0000
   3   6 -14    3051     721                                                        3593   -1.58    0.00  1.0000
   3  -6 -14    3270     656                                                        3828   -1.57    0.01  1.0000
   3   6 -13   40155    2077                                                       32337    7.11    0.17  1.0000
   3   6 -12     272     216                                                         131   -1.72   -0.05  1.0000
   3   6 -12     617     258                                                         392   -1.72   -0.05  1.0000
   3   6 -11  108177    4124                                                      122250   -7.39   -0.05  1.0000
   3   6 -11  106098    3452                                                      120039   -7.39   -0.05  1.0000
   3   6 -10     988     289                                                         891    0.53    0.24  1.0000
   3   6 -10     969     417                                                         873    0.53    0.24  1.0000
   3   6  -9   85770    3220                                                       84359    0.91   -0.07  1.0000
   3   6  -9   82440    2615                                                       81057    0.91   -0.07  1.0000
   3   6  -8    2281     416                                                        1975   -1.11   -0.04  1.0000
   3   6  -8    1248     354                                                        1024   -1.11   -0.04  1.0000
   3   6  -7   46192    1879                                                       46304   -0.07   -0.08  1.0000
   3   6  -7   48607    2262                                                       48722   -0.07   -0.08  1.0000
   3  -6  -7   42265    2198                                                       42299    0.07   -0.15  1.0000
   3   6  -6     158     201                                                         181    0.25    0.16  1.0000
   3   6  -6     329     296                                                         362    0.25    0.16  1.0000
   3  -6  -6     657     372                                                         664    0.24   -0.25  1.0000
   3   6  -5    2953     384                                                        1761    7.66    0.06  1.0000
   3   6  -5    2834     436                                                        1661    7.66    0.06  1.0000
   3  -6  -5    2979     480                                                        1770   -7.66   -0.01  1.0000
   3   6  -4     757     270                                                         610   -0.91   -0.20  1.0000
   3  -6  -4    1272     345                                                        1105   -0.91    0.32  1.0000
   3  -6  -4    1622     435                                                        1433   -0.91    0.32  1.0000
   3  -6  -3   73546    2399                                                       62768    7.68    0.07  1.0000
   3  -6  -2      85     314                                                         783    6.25   -0.02  1.0000
   3  -6  -1   67684    2663                                                       74781   -5.04   -0.01  1.0000
   3  -6   0    9332     966                                                       10842   -2.50    0.05  1.0000
   3  -6   1   47507    1988                                                       41896    4.68   -0.03  1.0000
  -3   6  -1   48753    1740                                                       43045    4.68    0.03  1.0000
   3  -6   2    2555     631                                                        3990   -4.23    0.04  1.0000
  -3   6  -2    2698     554                                                        4172   -4.23   -0.04  1.0000
   3  -6   3     484     222                                                         272    3.35    0.04  1.0000
   3  -6   3     639     288                                                         403    3.35    0.04  1.0000
  -3   6  -3     867     259                                                         591    3.35   -0.04  1.0000
  -3  -6  -3    1032     278                                                         730   -3.35    0.07  1.0000
   3  -6   4      83     287                                                          56    0.71    0.04  1.0000
  -3   6  -4     812     316                                                         735    0.71   -0.04  1.0000
  -3  -6  -4     710     347                                                         633    0.70    0.01  1.0000
   3  -6   4    1187     384                                                        1082    0.71    0.04  1.0000
  -3  -6  -5   83271    2910                                                       81626    1.06   -0.09  1.0000
   3  -6   5   74530    2948                                                       72937   -1.06    0.02  1.0000
  -3   6  -5   81485    2851                                                       79788   -1.06   -0.02  1.0000
   3  -6   5   81898    2944                                                       80228   -1.06    0.02  1.0000
   3  -6   6    5780     756                                                        4795    2.26   -0.02  1.0000
  -3  -6  -6    6586     795                                                        5531    2.26   -0.11  1.0000
  -3   6  -6    4888     648                                                        3985    2.26    0.02  1.0000
   3  -6   6    5242     758                                                        4306    2.26   -0.02  1.0000
   3  -6   7  186073    5025                                                      159961  -10.92   -0.06  1.0000
  -3  -6  -7  198361    4747                                                      171364   10.92    0.05  1.0000
  -3   6  -7  193418    4599                                                      166871  -10.92    0.06  1.0000
   3  -6   7  192809    4591                                                      166212  -10.92   -0.06  1.0000
  -3   6  -8     528     320                                                         467   -0.46    0.05  1.0000
  -3  -6  -8    1566     537                                                        1459   -0.47    0.09  1.0000
   3  -6   8     974     521                                                         889   -0.46   -0.05  1.0000
   3  -6   9   30559    2673                                                       42193   11.08    0.02  1.0000
  -3  -6  -9   31708    2398                                                       43536  -11.08    0.00  1.0000
  -3   6  -9   34298    2261                                                       46561   11.08   -0.02  1.0000
  -3  -6 -10    2480     652                                                        2488    0.02    0.03  1.0000
   3  -6  10    1729     697                                                        1736    0.02    0.04  1.0000
  -3   6 -10    2735     578                                                        2741    0.02   -0.04  1.0000
  -3  -6 -11    1731     681                                                        2739    3.64    0.01  1.0000
  -3  -6 -12     278     309                                                         338   -0.60   -0.03  1.0000
  -3  -6 -12       3     433                                                        -280   -0.60   -0.03  1.0000
  -3  -6 -13   37038    2246                                                       37965    0.88    0.02  1.0000
  -3  -6 -13   42187    2040                                                       43176    0.88    0.02  1.0000
  -3  -6 -14     523     316                                                         488    0.27   -0.01  1.0000
  -3  -6 -14     127     276                                                         110    0.27   -0.01  1.0000
  -3  -6 -15   56105    2496                                                       55725   -0.28   -0.05  1.0000
  -3  -6 -15   61179    2336                                                       60782   -0.28   -0.05  1.0000
  -3  -6 -16    3253     551                                                        2940   -0.94   -0.02  1.0000
  -3  -6 -16    3726     635                                                        3390   -0.94   -0.02  1.0000
  -3  -6 -17   33297    1606                                                       31793   -1.55   -0.03  1.0000
  -3  -6 -17   35273    1564                                                       33724   -1.55   -0.03  1.0000
  -3  -6 -18     795     319                                                        1185    2.11   -0.02  1.0000
  -3   6 -18     396     331                                                         683    2.11   -0.06  1.0000
  -3   6 -19      28     183                                                          68   -1.29    0.00  1.0000
  -3   6 -20     397     176                                                         290   -1.06    0.06  1.0000
  -3   6 -21   16936     814                                                       17060    0.19    0.00  1.0000
   3   7 -21   22119    1050                                                       22831   -0.92    0.02  1.0000
   3   7 -20   16416     945                                                       14449    3.02    0.00  1.0000
   3   7 -19    2041     386                                                        1643    1.76   -0.01  1.0000
   3   7 -18    8694     973                                                       10395   -4.58   -0.02  1.0000
   3   7 -17   18182    1413                                                       18850    0.86   -0.01  1.0000
   3   7 -16    5338     740                                                        4364    3.10   -0.04  1.0000
   3   7 -15   48857    2441                                                       45485   -2.87    0.06  1.0000
   3   7 -14     233     339                                                         466   -2.11    0.09  1.0000
   3   7 -13   68248    3109                                                       68194   -0.03   -0.02  1.0000
   3   7 -12   36387    2428                                                       42404    5.33   -0.04  1.0000
   3   7 -11   19149    1771                                                       23010    4.61   -0.05  1.0000
   3   7 -10   61603    2669                                                       52462   -6.69   -0.32  1.0000
   3   7  -9    8994    1186                                                       10738   -3.21    0.40  1.0000
   3   7  -9    7757     939                                                        9381   -3.21    0.40  1.0000
   3   7  -8    6656    1048                                                        9288    6.22    0.04  1.0000
   3   7  -8    8129     989                                                       11029    6.22    0.04  1.0000
   3   7  -7   46815    2192                                                       52245   -4.00   -0.98  1.0000
   3   7  -7   48832    2531                                                       54375   -4.00   -0.98  1.0000
   3  -7  -7   43769    2493                                                       48045   -4.02    0.98  1.0000
   3   7  -6     847     290                                                         391   -3.49    0.50  1.0000
   3   7  -6     629     202                                                         245   -3.49    0.50  1.0000
   3  -7  -6     795     280                                                         313    3.47    0.49  1.0000
   3   7  -5   53288    2107                                                       42457    8.92    0.55  1.0000
   3   7  -5   52954    1932                                                       42158    8.92    0.55  1.0000
   3  -7  -5   45790    2071                                                       36383    8.94   -0.57  1.0000
   3   7  -4    8725     974                                                        9728   -2.26    0.05  1.0000
   3   7  -4    7978     876                                                        8937   -2.26    0.05  1.0000
   3  -7  -4    8683    1057                                                        9712    2.26    0.04  1.0000
   3   7  -3   11830    1212                                                       15694   -6.04    0.08  1.0000
   3   7  -3   11287    1142                                                       15067   -6.04    0.08  1.0000
   3  -7  -3   11162    1232                                                       14981   -6.04   -0.12  1.0000
   3  -7  -3   10370    1243                                                       14059   -6.04   -0.12  1.0000
   3   7  -2   44842    2056                                                       46523   -1.26   -0.37  1.0000
   3  -7  -2   46887    2234                                                       48254    1.28   -0.36  1.0000
   3   7  -2   50513    2188                                                       52297   -1.26   -0.37  1.0000
   3  -7  -2   46027    2297                                                       47381    1.28   -0.36  1.0000
   3   7  -1    9006     843                                                        8054   -1.74   -0.08  1.0000
   3  -7  -1    8423     868                                                        7520   -1.74    0.07  1.0000
   3  -7  -1    8675     934                                                        7759   -1.74    0.07  1.0000
   3  -7   0   29590    1556                                                       22481   -8.12    0.14  1.0000
   3  -7   0   30356    1552                                                       23151   -8.12    0.14  1.0000
   3  -7   1   44919    2428                                                       54416    7.63   -0.15  1.0000
   3  -7   1   43517    2449                                                       52871    7.63   -0.15  1.0000
   3  -7   2   10757    1133                                                       12114    2.13   -0.04  1.0000
   3  -7   2   11313    1199                                                       12704    2.13   -0.04  1.0000
   3  -7   3   95294    3310                                                       89426   -3.40    0.13  1.0000
  -3  -7  -3  101293    3220                                                       95245   -3.40    0.11  1.0000
   3  -7   3   97738    3343                                                       91794   -3.40    0.13  1.0000
  -3  -7  -4   15806    1231                                                       14372   -2.12    0.01  1.0000
   3  -7   4   12583    1149                                                       11295    2.12    0.03  1.0000
   3  -7   4   15528    1290                                                       14094    2.12    0.03  1.0000
   3  -7   5   25735    1712                                                       22765   -3.40   -0.07  1.0000
  -3  -7  -5   27264    1632                                                       24202   -3.40   -0.07  1.0000
  -3   7  -5   25436    1562                                                       22535   -3.40    0.07  1.0000
   3  -7   5   24667    1602                                                       21761   -3.40   -0.07  1.0000
  -3  -7  -6   47814    2364                                                       47388   -0.36    0.02  1.0000
   3  -7   6   40449    2362                                                       40071    0.36   -0.05  1.0000
  -3   7  -6   44486    2281                                                       44044    0.36    0.05  1.0000
   3  -7   6   47042    2399                                                       46634    0.36   -0.05  1.0000
   3  -7   7      29     399                                                         -41    1.79   -0.06  1.0000
  -3   7  -7      29     238                                                        -243    1.79    0.06  1.0000
  -3  -7  -7      66     307                                                           9    1.79   -0.05  1.0000
   3  -7   7     674     338                                                         449    1.79   -0.06  1.0000
  -3  -7  -8   31192    2072                                                       32652    1.47   -0.01  1.0000
   3  -7   8   31924    2014                                                       33413   -1.46   -0.04  1.0000
  -3  -7  -9   29621    1969                                                       28148    1.52    0.13  1.0000
   3  -7   9   30917    1857                                                       29423    1.52    0.10  1.0000
  -3  -7 -10   13633    1327                                                       12674   -1.42    0.05  1.0000
  -3  -7 -11  108537    3990                                                      109856   -0.67   -0.06  1.0000
  -3  -7 -12    5921     895                                                        5744    0.48   -0.04  1.0000
  -3  -7 -13   37347    2156                                                       38409   -0.96    0.02  1.0000
  -3  -7 -14   17916    1381                                                       17691    0.30    0.05  1.0000
  -3  -7 -15     498     240                                                         299    1.67    0.03  1.0000
  -3  -7 -16   14672    1065                                                       15443   -1.26   -0.04  1.0000
  -3   7 -16   12809    1146                                                       13501    1.25   -0.03  1.0000
  -3   7 -17   28348    1480                                                       27008   -1.43    0.02  1.0000
  -3   7 -18    2162     360                                                        1960   -0.92    0.06  1.0000
  -3   7 -19   55840    1765                                                       55796   -0.02   -0.03  1.0000
   3   8 -20   33198    1240                                                       33639    0.43   -0.01  1.0000
   3   8 -19    1069     266                                                        1223   -0.80    0.00  1.0000
   3   8 -18    4427     534                                                        3937    1.29   -0.01  1.0000
   3   8 -17     465     230                                                         243    3.12    0.10  1.0000
   3   8 -16   37669    2005                                                       39987   -2.18    0.01  1.0000
   3   8 -15     612     380                                                         713   -0.65   -0.08  1.0000
   3   8 -14   77672    3185                                                       78709   -0.68    0.00  1.0000
   3   8 -13    1771     579                                                        1200   -2.49    0.01  1.0000
   3   8 -12   49765    2540                                                       47728    1.64    0.04  1.0000
   3   8 -11     363     402                                                         337    1.22   -0.13  1.0000
   3   8 -10     843     427                                                         711   -0.78   -0.04  1.0000
   3   8  -9    3235     722                                                        3752    1.28    0.97  1.0000
   3   8  -8   45087    2451                                                       46532    1.24   -0.03  1.0000
   3   8  -7    6334     755                                                        4584   -3.90   -1.20  1.0000
   3   8  -6  149662    4339                                                      144883   -2.22    0.04  1.0000
   3  -8  -6  134731    4397                                                      130222   -2.21    0.05  1.0000
   3   8  -5     574     478                                                        1247    3.86    0.55  1.0000
   3  -8  -5     522     498                                                        1187   -3.89    0.40  1.0000
   3   8  -4   36377    2136                                                       42467    5.87    0.02  1.0000
   3  -8  -4   30474    2191                                                       36013    5.86   -0.06  1.0000
   3   8  -3     328     235                                                         313    0.47   -0.67  1.0000
   3   8  -3     944     336                                                         923    0.47   -0.67  1.0000
   3  -8  -3     315     354                                                         249   -0.46   -0.63  1.0000
   3   8  -2    1806     728                                                        5052   -9.79   -0.05  1.0000
   3  -8  -2    1684     829                                                        4848   -9.78    0.04  1.0000
   3   8  -1    1804     486                                                        1944   -0.72    0.57  1.0000
   3  -8  -1    1024     540                                                        1200    0.72    0.57  1.0000
   3  -8   0   46497    2167                                                       40800    4.91   -0.02  1.0000
   3   8   0   40304    1935                                                       34998    4.91    0.00  1.0000
   3  -8   0   41662    2182                                                       36277    4.91   -0.02  1.0000
   3  -8   1    2245     749                                                        4096    5.58   -0.21  1.0000
  -3  -8  -2  141186    4226                                                      140783    0.18    0.01  1.0000
   3  -8   2  137098    4491                                                      136678    0.18    0.04  1.0000
  -3  -8  -3    1107     622                                                        2450    5.40   -0.05  1.0000
   3  -8   3     837     609                                                        2042   -5.40    0.03  1.0000
  -3  -8  -4   86389    3268                                                       84026    1.46   -0.04  1.0000
   3  -8   4   83860    3414                                                       81506    1.46    0.00  1.0000
  -3  -8  -5    4021     755                                                        4073   -0.16   -0.23  1.0000
   3  -8   5    6449     980                                                        6519    0.17    0.25  1.0000
  -3  -8  -6    3063     743                                                        3869   -2.92    0.00  1.0000
   3  -8   6    2529     708                                                        3263   -2.93    0.01  1.0000
[truncated: 3,153,765 more chars]
